# Supplementary material for: De‐nitrosylation Coordinates Appressorium Function for Infection of the Rice Blast Fungus
Source: Adv Sci (Weinh). 2024 May 5;11(26):2403894. doi: 10.1002/advs.202403894 (PMC11234416; doi:10.1002/advs.202403894)
Supplement: Supplementary file 2 — Supplemental Table 1 [file ADVS-11-2403894-s005.xlsx]

## Sheet: Sites_quant
Supplementary Table 1 List of proteins increased in nitrosylation level in the Δgsnor mutant.
Protein accession	Position	Amino acid	Protein description	Gene name	Exp1.Localization probability	Exp1.PEP	Exp1.Score	Exp1.Modified sequence	Exp1.Charge	Exp1.Mass error [ppm]	Exp1.MS/MS Count	Exp2.Localization probability	Exp2.PEP	Exp2.Score	Exp2.Modified sequence	Exp2.Charge	Exp2.Mass error [ppm]	Exp2.MS/MS Count
MGG_06530T0	187	C	Magnaporthe oryzae 70-15 aspartate aminotransferase (406 aa)	MGG_06530	1	2.26278e-18	167.34	GSIFLFHAC(1)AHNPTGVDPTPEQWR	3	-0.31913	3	1	6.32424e-18	157.9	GSIFLFHAC(1)AHNPTGVDPTPEQWR	3	-0.076039	3
MGG_13438T0	150	C	Magnaporthe oryzae 70-15 xaa-Pro dipeptidase (542 aa)	MGG_13438	1	7.4516e-35	238.05	YFYYLTGC(1)ELPDC(1)YLTYDIATSR	3	-0.7606	3	1	2.30979e-21	189.11	YFYYLTGC(1)ELPDC(1)YLTYDIATSR	3	-0.50851	6
MGG_00771T0	24	C	Magnaporthe oryzae 70-15 5-oxoprolinase (1377 aa)	MGG_00771	1	4.57236e-08	114.21	GGTFTDC(1)VGNLNGEDVVIK	3	-1.4683	1	1	4.22442e-09	121.4	GGTFTDC(1)VGNLNGEDVVIK	3	-0.52437	2
MGG_03895T0	68	C	Magnaporthe oryzae 70-15 small nuclear ribonucleoprotein F (89 aa)	MGG_03895	1	0.00044197	93.561	C(1)NNVLWVR	3	-1.0357	4	1	0.000210224	101.28	C(1)NNVLWVR	3	-0.59165	4
MGG_15739T0	125	C	Magnaporthe oryzae 70-15 inorganic pyrophosphatase (291 aa)	MGG_15739	1	9.12688e-30	228.19	GDNDPLDVC(1)EIGELVGYTGQVK	3	-0.11983	3	1	5.37967e-25	197.44	GDNDPLDVC(1)EIGELVGYTGQVK	3	0.4489	3
MGG_01588T0	96	C	Magnaporthe oryzae 70-15 14-3-3 family protein (273 aa)	MGG_01588	1	2.35579e-12	184.03	IC(1)EDILSVLDK	2	0.013523	2	1	1.42721e-06	138.24	IC(1)EDILSVLDK	2	-0.12373	2
MGG_05063T0	420	C	Magnaporthe oryzae 70-15 phosphoglycerate kinase (475 aa)	MGG_05063	1	0.000151577	107.39	ATLDAAVSGC(1)GK	2	-0.30383	2	1	0.000256313	102.87	ATLDAAVSGC(1)GK	2	0.33257	1
MGG_00466T0	8	C	Magnaporthe oryzae 70-15 cell division control protein 42 (195 aa)	MGG_00466	1	1.53212e-06	143.96	C(1)VVVGDGAVGK	2	-0.27492	1	1	3.32572e-05	126.71	C(1)VVVGDGAVGK	2	-0.61175	1
MGG_01140T0	257	C	Magnaporthe oryzae 70-15 alpha-1,2 mannosyltransferase KTR1 (517 aa)	MGG_01140	1	1.85113e-06	142.08	YFC(1)DITYDPFLK	2	-0.62108	2	1	0.000223839	105.03	YFC(1)DITYDPFLK	2	-0.71453	1
MGG_00771T0	818	C	Magnaporthe oryzae 70-15 5-oxoprolinase (1377 aa)	MGG_00771	1	5.14234e-16	137.21	LDFSC(1)AIFDSTGGLVANAPHLPVHLGSMSTCVK	4	0.15866	2	1	4.74322e-10	101.84	LDFSC(1)AIFDSTGGLVANAPHLPVHLGSMSTCVK	5	-0.38221	2
MGG_00270T0	288	C	Magnaporthe oryzae 70-15 zinc-containing alcohol dehydrogenase (349 aa)	MGG_00270	1	1.89266e-06	121.99	MPSVISSLSSIC(1)TIR	3	0.20443	1	1	4.12486e-06	107.69	MPSVISSLSSIC(1)TIR	3	-0.1841	2
MGG_04689T0	270	C	Magnaporthe oryzae 70-15 glucan 1,3-beta-glucosidase (398 aa)	MGG_04689	1	0.000110897	104.2	YYWQEIGC(1)R	2	-0.022998	2	1	1.52958e-05	123.35	YYWQEIGC(1)R	2	-0.0042515	2
MGG_05980T0	61	C	Magnaporthe oryzae 70-15 pyridoxine biosynthesis protein PDX1 (320 aa)	MGG_05980	1	6.12928e-10	161.82	IAEEAGAC(1)AVMALER	2	0.97991	2	1	6.5305e-07	131.4	IAEEAGAC(1)AVMALER	2	0.24289	2
MGG_04463T0	151	C	Magnaporthe oryzae 70-15 NAK protein kinase (443 aa)	MGG_04463	1	1.47792e-05	134.25	LMELFLGVC(1)R	2	-0.85552	3	1	1.19596e-06	140.45	LMELFLGVC(1)R	2	-0.58751	3
MGG_18017T0	268	C	Magnaporthe oryzae 70-15 hypothetical protein (331 aa)	MGG_18017	1	4.74091e-07	153.95	LVELNIIEQC(1)R	3	2.2488	5	1	2.05656e-16	191.52	LVELNIIEQC(1)R	4	-1.127	4
MGG_05155T0	363	C	Magnaporthe oryzae 70-15 adenosylhomocysteinase (450 aa)	MGG_05155	1	1.67992e-14	134.45	LVNLGC(1)ATGHSSFVMSC(1)SFTNQVLAQIMLYK	5	-0.18171	2	1	4.62323e-22	166.29	LVNLGC(1)ATGHSSFVMSC(1)SFTNQVLAQIMLYK	5	-0.75459	3
MGG_11861T0	450	C	Magnaporthe oryzae 70-15 1,3-beta-glucanosyltransferase gel4 (529 aa)	MGG_11861	1	0.000101748	105.83	NSATAC(1)DFK	2	-0.77853	1	1	0.000854055	81.923	NSATAC(1)DFK	2	-0.93721	1
MGG_15402T0	448	C	Magnaporthe oryzae 70-15 hypothetical protein (585 aa)	MGG_15402	1	4.33087e-12	172.91	DVALTVLAEVC(1)SVYPGR	3	0.31655	1	1	1.71829e-09	137.61	DVALTVLAEVC(1)SVYPGR	3	0.67509	1
MGG_08980T0	314	C	Magnaporthe oryzae 70-15 stress-induced-phosphoprotein 1 (585 aa)	MGG_08980	1	1.6532e-05	134.06	GDYQAC(1)IETC(1)TK	3	-0.59863	3	1	1.50791e-06	133.04	GDYQAC(1)IETC(1)TK	4	-1.2144	2
MGG_12154T0	431	C	Magnaporthe oryzae 70-15 fatty acid synthase subunit alpha (1860 aa)	MGG_12154	1	0.000295263	124.32	C(1)IAIMNR	3	-0.047488	2	1	0.00118393	80.555	C(1)IAIMNR	2	-1.6957	4
MGG_01743T0	179	C	Magnaporthe oryzae 70-15 carbamoyl-phosphate synthase subunit arginine-specific small (472 aa)	MGG_01743	1	1.10127e-07	117	YSHWTAVEGLNEWC(1)AR	4	-0.61297	2	1	8.61244e-07	105.28	YSHWTAVEGLNEWC(1)AR	4	-0.25884	2
MGG_07935T0	227	C	Magnaporthe oryzae 70-15 galactonate dehydratase (384 aa)	MGG_07935	1	3.18297e-06	113.65	QLANQTTC(1)PIAFGER	3	0.13287	1	1	7.41127e-06	97.767	QLANQTTC(1)PIAFGER	3	-0.1576	1
MGG_06643T0	119	C	Magnaporthe oryzae 70-15 hypothetical protein (780 aa)	MGG_06643	1	6.63243e-12	144.3	YQQLDAC(1)TNFDEMVCGGWR	3	-1.0408	1	1	2.56526e-12	148.15	YQQLDAC(1)TNFDEMVCGGWR	3	-1.1736	1
MGG_03041T0	75	C	Magnaporthe oryzae 70-15 glucokinase (496 aa)	MGG_03041	1	4.95075e-19	201.18	VC(1)SVHLNGDNTYDLNFNK	3	-0.028278	6	1	1.39284e-25	228.39	VC(1)SVHLNGDNTYDLNFNK	3	-0.56035	5
MGG_09412T0	230	C	Magnaporthe oryzae 70-15 hypothetical protein (312 aa)	MGG_09412	1	1.83274e-09	114.39	ASIQVVTTDSGSALYNC(1)ADITFR	3	-0.54469	1	1	1.67161e-13	140.45	ASIQVVTTDSGSALYNC(1)ADITFR	3	-0.21329	1
MGG_02696T0	340	C	Magnaporthe oryzae 70-15 woronin body major protein (418 aa)	MGG_02696	1	5.77158e-13	133.68	ELREESSSISTPSPSVVVQTMC(1)GPVFK	4	-0.42909	2	1	3.04599e-14	144.5	EESSSISTPSPSVVVQTMC(1)GPVFK	3	0.09351	1
MGG_10607T0	288	C	Magnaporthe oryzae 70-15 enolase (439 aa)	MGG_10607	1	8.57405e-19	209.6	WITYEELAAMYSDLC(1)K	3	0.18284	16	1	6.74564e-30	234.21	WITYEELAAMYSDLC(1)KK	4	-1.829	15
MGG_09275T1	1001	C	Magnaporthe oryzae 70-15 hypothetical protein (1377 aa)	MGG_09275	1	2.5051e-11	157.54	C(1)IQYLEANNALNEEGIFR	3	0.21458	1	1	1.39156e-08	115.57	C(1)IQYLEANNALNEEGIFR	3	0.88175	1
MGG_08911T0	135	C	Magnaporthe oryzae 70-15 hypothetical protein (1667 aa)	MGG_08911	1	8.62087e-06	97.767	LC(1)IELANDDENESIK	3	-0.30364	1	1	3.0186e-05	87.519	LC(1)IELANDDENESIK	3	0.63123	1
MGG_05156T0	255	C	Magnaporthe oryzae 70-15 eukaryotic translation initiation factor 3 subunit H (364 aa)	MGG_05156	1	1.35722e-12	124.66	TC(1)DLLLDSIEAHYTDLNNHQYYQR	5	-0.54777	2	1	2.47262e-08	96.881	TC(1)DLLLDSIEAHYTDLNNHQYYQR	5	-0.52587	1
MGG_17278T0	402	C	Magnaporthe oryzae 70-15 argininosuccinate lyase (469 aa)	MGG_17278	1	6.33758e-06	117.83	C(1)VALSEQTGVPMDK	2	-0.35221	3	1	4.88238e-06	125.22	C(1)VALSEQTGVPMDK	2	-0.3867	3
MGG_11543T0	146	C	Magnaporthe oryzae 70-15 lactoylglutathione lyase (358 aa)	MGG_11543	1	7.70278e-19	197.75	GFGHTC(1)ISVDNIQAACK	3	-1.7788	5	1	4.02028e-12	166.04	GFGHTC(1)ISVDNIQAACK	3	-2.5648	5
MGG_06962T0	85	C	Magnaporthe oryzae 70-15 GTP-binding protein ypt1 (203 aa)	MGG_06962	1	3.37096e-19	193.06	GAHGIC(1)VVYDVTDMDSFNNVK	3	0.014624	2	1	4.02342e-14	151.87	GAHGIC(1)VVYDVTDMDSFNNVK	3	-0.5137	2
MGG_03236T0	100	C	Magnaporthe oryzae 70-15 40S ribosomal protein S6-B (240 aa)	MGG_03236	1	1.88731e-09	144.97	GC(1)ITGMDLSVLAVSIAK	4	-0.74677	2	1	2.0048e-09	135.09	GC(1)ITGMDLSVLAVSIAK	3	0.73812	1
MGG_16895T0	486	C	Magnaporthe oryzae 70-15 eukaryotic translation initiation factor 3 subunit C (866 aa)	MGG_16895	1	3.07347e-10	117.08	EQTVEAAQLVNVLC(1)NYLFANSEGIHR	4	-0.4863	1	1	4.34497e-19	160.43	EQTVEAAQLVNVLC(1)NYLFANSEGIHR	4	0.13535	1
MGG_06919T0	96	C	Magnaporthe oryzae 70-15 40S ribosomal protein S3aE (257 aa)	MGG_06919	1	9.46145e-29	239.33	NC(1)LTNFHGLDFTSDK	4	-0.035163	5	1	1.18197e-13	186.94	NC(1)LTNFHGLDFTSDK	2	0.17333	3
MGG_03220T0	764	C	Magnaporthe oryzae 70-15 isoleucyl-tRNA synthetase (1078 aa)	MGG_03220	1	1.70213e-06	94.275	LKGENGVEDTVHALNTLFEVLFTLC(1)K	5	0.83153	1	1	7.32829e-08	93.876	LKGENGVEDTVHALNTLFEVLFTLC(1)K	5	-1.5031	2
MGG_10504T0	132	C	Magnaporthe oryzae 70-15 coatomer beta' subunit (856 aa)	MGG_10504	1	2.13223e-11	135.21	C(1)VQVFEGHSHYVMGLAINPK	3	-0.44864	3	1	4.53369e-07	100.02	C(1)VQVFEGHSHYVMGLAINPK	5	-0.0061898	2
MGG_01728T0	262	C	Magnaporthe oryzae 70-15 methylenetetrahydrofolate reductase 1 (632 aa)	MGG_01728	1	0.000353613	107.01	QLVVELC(1)R	2	0.45036	2	1	7.03504e-05	114.99	QLVVELC(1)R	2	0.052288	1
MGG_07148T0	92	C	Magnaporthe oryzae 70-15 ribose-phosphate pyrophosphokinase 3 (323 aa)	MGG_07148	1	0.000224951	81.09	ITC(1)VLPNFPYAR	3	-0.34651	1	1	0.000204687	84.198	ITC(1)VLPNFPYAR	3	-0.6556	1
MGG_08053T0	318	C	Magnaporthe oryzae 70-15 WD repeat-containing protein JIP5 (404 aa)	MGG_08053	1	8.43584e-15	183.7	HDEVEGVTAIGFDC(1)YDR	3	-0.89862	1	1	6.57034e-09	131.45	HDEVEGVTAIGFDC(1)YDR	3	-0.34039	1
MGG_09916T0	250	C	Magnaporthe oryzae 70-15 ATP synthase subunit gamma (303 aa)	MGG_09916	1	2.99751e-12	123.12	EYALANSLYWALAEGHAC(1)EQSAR	4	-1.824	1	1	1.01649e-17	166.49	EYALANSLYWALAEGHAC(1)EQSAR	3	2.7904	2
MGG_09505T0	178	C	Magnaporthe oryzae 70-15 polyadenylate-binding protein (763 aa)	MGG_09505	1	6.26297e-06	93.424	ALHDTFAAFGNILSC(1)K	4	0.75949	1	1	3.44833e-05	84.508	ALHDTFAAFGNILSC(1)K	4	0.81309	1
MGG_06459T0	743	C	Magnaporthe oryzae 70-15 hsp98-like protein (927 aa)	MGG_06459	1	1.67713e-08	132.25	NC(1)IVVMTSNLGAEFLAR	3	-0.10496	1	1	1.23495e-11	153.92	NC(1)IVVMTSNLGAEFLAR	3	-0.59418	1
MGG_10148T0	227	C	Magnaporthe oryzae 70-15 6-phosphogluconolactonase (260 aa)	MGG_10148	1	1.44392e-13	143.47	EIFDQESGLPC(1)ALVNQGTGDR	3	0.075006	1	1	1.04723e-09	115.54	EIFDQESGLPC(1)ALVNQGTGDR	3	0.18694	1
MGG_06270T0	214	C	Magnaporthe oryzae 70-15 adenosine kinase (362 aa)	MGG_06270	1	2.04136e-14	124.82	DPLDAALPYC(1)DYVIGNETEAAAFAESHDMADKK	5	-0.28572	3	1	1.55753e-22	165.4	DPLDAALPYC(1)DYVIGNETEAAAFAESHDMADKK	4	0.808	6
MGG_07933T0	53	C	Magnaporthe oryzae 70-15 dihydrodipicolinate synthase (317 aa)	MGG_07933	1	3.44171e-17	144.27	LAATGIAGIVC(1)QGSNGEAVHLDRDER	4	0.81498	3	1	7.24242e-19	153.1	LAATGIAGIVC(1)QGSNGEAVHLDRDER	4	0.91345	3
MGG_06270T0	308	C	Magnaporthe oryzae 70-15 adenosine kinase (362 aa)	MGG_06270	1	1.1525e-08	102.97	EQINDTNGAGDAFAAGFC(1)AGVVENK	3	-1.1404	1	1	1.24011e-06	89.272	EQINDTNGAGDAFAAGFC(1)AGVVENK	3	-0.94507	1
MGG_02471T0	592	C	Magnaporthe oryzae 70-15 transketolase (688 aa)	MGG_02471	1	6.99739e-36	257.04	VVSMPC(1)FEVFDTQSK	2	-0.84646	3	1	3.56531e-64	325.24	VVSMPC(1)FEVFDTQSK	2	-1.2726	3
MGG_05663T0	427	C	Magnaporthe oryzae 70-15 carboxypeptidase Y (553 aa)	MGG_05663	1	1.42409e-15	150.91	EVMEALGAEVSSYDSC(1)NFDINR	4	0.19861	2	1	2.91804e-20	175.33	EVMEALGAEVSSYDSC(1)NFDINR	4	0.65114	2
MGG_07756T0	385	C	Magnaporthe oryzae 70-15 pyruvate carboxylase (1198 aa)	MGG_07756	1	0.00085506	99.279	GFAIQC(1)R	3	0.62713	3	1	0.00159308	82.263	GFAIQC(1)R	3	0.86491	3
MGG_03150T0	163	C	Magnaporthe oryzae 70-15 cytosolic iron-sulfur protein assembly protein 1 (447 aa)	MGG_03150	1	2.43196e-07	105.39	SAAFSPSGQYLATC(1)SR	2	-3.9352	2	1	2.19116e-06	104.66	SAAFSPSGQYLATC(1)SR	3	1.3116	2
MGG_08087T0	588	C	Magnaporthe oryzae 70-15 V-type proton ATPase catalytic subunit A (609 aa)	MGG_08087	1	0.000139727	89.231	FEVPTDGEEVIC(1)K	2	0.42409	2	1	0.000100041	86.803	FEVPTDGEEVIC(1)K	2	0.38444	2
MGG_07130T0	76	C	Magnaporthe oryzae 70-15 proteasome component PUP2 (246 aa)	MGG_07130	1	9.56028e-06	107.35	HIGC(1)AMSGLQADAR	2	-0.67802	4	1	1.25549e-05	101.53	HIGC(1)AMSGLQADAR	3	-1.3178	3
MGG_00168T0	264	C	Magnaporthe oryzae 70-15 hypothetical protein (647 aa)	MGG_00168	1	1.90275e-07	99.092	AYFSC(1)TSAHTC(1)TGDGMAMVAR	4	-0.28052	3	1	1.01224e-12	135.49	AYFSC(1)TSAHTC(1)TGDGMAMVAR	5	-0.39686	2
MGG_10195T0	140	C	Magnaporthe oryzae 70-15 serine/threonine-protein phosphatase PP1 (310 aa)	MGG_10195	1	0.00041739	90.906	IYGFYDEC(1)K	2	-0.10203	2	1	0.000320443	93.598	IYGFYDEC(1)K	3	0.46333	2
MGG_04426T0	67	C	Magnaporthe oryzae 70-15 endoribonuclease L-PSP (162 aa)	MGG_04426	1	2.66734e-17	140.41	TPHAIYC(1)SGSIPVDAQGNMVEGTIQQK	4	-0.32839	2	1	3.39874e-15	135.62	TPHAIYC(1)SGSIPVDAQGNMVEGTIQQK	4	-0.31127	2
MGG_11794T0	388	C	Magnaporthe oryzae 70-15 D-3-phosphoglycerate dehydrogenase 2 (473 aa)	MGG_11794	1	3.45543e-08	104.88	YINQGVTLGSVNLPEC(1)NLR	3	-0.03142	1	1	7.06941e-07	101.92	YINQGVTLGSVNLPEC(1)NLR	3	0.35092	1
MGG_02463T0	91	C	Magnaporthe oryzae 70-15 hypothetical protein (131 aa)	MGG_02463	1	8.41864e-05	122.13	ACLLDAC(1)R	3	0.71345	2	1	0.000543505	89.296	ACLLDAC(1)R	2	-0.21512	2
MGG_09194T0	144	C	Magnaporthe oryzae 70-15 60S ribosomal protein L17 (187 aa)	MGG_09194	0.829556	2.44224e-09	108.79	INPYMSC(0.17)PC(0.83)HIELILTEQEEAVEK	4	0.34803	1	0.823684	1.82412e-08	101.92	INPYMSC(0.176)PC(0.824)HIELILTEQEEAVEK	4	-0.26875	2
MGG_10195T0	62	C	Magnaporthe oryzae 70-15 serine/threonine-protein phosphatase PP1 (310 aa)	MGG_10195	1	7.87271e-06	108.66	IC(1)GDIHGQYYDLLR	3	-2.2489	2	1	4.13696e-05	83.856	IC(1)GDIHGQYYDLLR	3	-2.635	2
MGG_11589T0	74	C	Magnaporthe oryzae 70-15 hypothetical protein (90 aa)	MGG_11589	1	1.52485e-06	140.78	AYEEC(1)NYNLK	2	-0.66053	2	1	0.000400333	88.134	AYEEC(1)NYNLK	3	1.1393	2
MGG_06197T0	65	C	Magnaporthe oryzae 70-15 spermidine synthase (294 aa)	MGG_06197	1	2.79471e-19	161.21	VLVLDNVIQC(1)TERDEFSYQEMITHLAMNSHPNPK	5	-1.584	3	1	2.1676e-09	164.64	VLVLDNVIQC(1)TERDEFSYQEMITHLAMNSHPNPK	5	-1.3633	3
MGG_12822T0	393	C	Magnaporthe oryzae 70-15 glucose-6-phosphate isomerase (560 aa)	MGG_12822	1	7.50445e-29	180.26	YTTGPILFGEPC(1)TNAQHSFFQLVHQGTK	3	-0.43287	2	1	6.1289e-17	148.1	YTTGPILFGEPC(1)TNAQHSFFQLVHQGTK	3	-0.17332	3
MGG_07117T1	578	C	Magnaporthe oryzae 70-15 NADPH-cytochrome P450 reductase (691 aa)	MGG_07117	1	0.000688714	92.47	TILFFGC(1)R	2	0.24166	2	1	0.000480425	97.798	TILFFGC(1)R	2	0.11627	2
MGG_04978T0	66	C	Magnaporthe oryzae 70-15 E3 ubiquitin ligase complex SCF subunit scon-3 (169 aa)	MGG_04978	1	0.000105842	105.1	VLEWC(1)EHHR	2	-0.16745	4	1	0.000142519	105.2	VLEWC(1)EHHR	2	0.65118	4
MGG_10504T0	741	C	Magnaporthe oryzae 70-15 coatomer beta' subunit (856 aa)	MGG_10504	1	3.82829e-05	82.925	WLLGDVAGC(1)VEILR	3	0.62309	1	1	3.99705e-05	85.45	WLLGDVAGC(1)VEILR	3	0.63505	1
MGG_05155T0	419	C	Magnaporthe oryzae 70-15 adenosylhomocysteinase (450 aa)	MGG_05155	1	8.11581e-38	206.11	LHLAHC(1)NVELSTLTPVQAEYLSLPAEGPYKPEHYR	5	-0.068218	2	1	8.06387e-25	169.73	LHLAHC(1)NVELSTLTPVQAEYLSLPAEGPYKPEHYR	5	0.15392	2
MGG_04340T0	190	C	Magnaporthe oryzae 70-15 hypothetical protein (481 aa)	MGG_04340	1	4.39528e-17	151.16	QLAGNC(1)AAAMNGTAPPPWDPAAITDGK	3	-0.39808	2	1	2.7831e-12	127.53	QLAGNC(1)AAAMNGTAPPPWDPAAITDGK	3	-0.75679	2
MGG_14971T0	922	C	Magnaporthe oryzae 70-15 elongation factor 3 (1056 aa)	MGG_14971	1	1.34792e-06	142.83	VVLAAC(1)SWQR	2	-0.66548	2	1	6.97327e-05	115.78	VVLAAC(1)SWQR	2	-0.4621	2
MGG_04464T0	412	C	Magnaporthe oryzae 70-15 alpha-mannosidase (1074 aa)	MGG_04464	1	9.55049e-09	108.71	CQTFWLPDTFGYSSQLPQIC(1)R	3	-2.6512	1	1	7.48306e-06	85.737	C(1)QTFWLPDTFGYSSQLPQIC(1)R	4	1.8306	2
MGG_04156T0	310	C	Magnaporthe oryzae 70-15 aspartate aminotransferase (458 aa)	MGG_04156	1	5.75316e-06	83.404	AGC(1)FHYVSAPAAEAAETTK	4	0.35464	1	1	2.51796e-09	123.63	AGC(1)FHYVSAPAAEAAETTK	3	-0.29122	2
MGG_03165T0	145	C	Magnaporthe oryzae 70-15 heat shock protein 60 (590 aa)	MGG_03165	1	0.000227251	96.82	NVAAGC(1)NPMDLR	2	-0.8694	4	1	0.000400469	92.781	NVAAGC(1)NPMDLR	2	-0.99987	2
MGG_06044T0	115	C	Magnaporthe oryzae 70-15 ubiquitin-60S ribosomal protein L40 (129 aa)	MGG_06044	1	3.63967e-05	120.99	C(1)GHSNQLRPK	2	-0.29569	2	1	0.000134056	101.97	C(1)GHSNQLRPK	4	0.28548	2
MGG_03699T0	500	C	Magnaporthe oryzae 70-15 inosine-5'-monophosphate dehydrogenase IMD4 (544 aa)	MGG_03699	1	1.53176e-05	132.31	HSLQDC(1)GVVSLK	4	0.62467	3	1	3.91742e-05	122.78	HSLQDC(1)GVVSLK	2	-0.20626	3
MGG_07137T0	175	C	Magnaporthe oryzae 70-15 rab GDP-dissociation inhibitor (465 aa)	MGG_07137	1	0.00065038	83.045	GLDLSSC(1)TMK	2	-3.4423	1	1	3.965e-05	123.51	GLDLSSC(1)TMK	2	-2.1589	1
MGG_10852T0	190	C	Magnaporthe oryzae 70-15 methionine synthase (379 aa)	MGG_10852	1	0.00029453	110.81	DLYAAGC(1)R	3	0.37381	2	1	0.00168716	82.241	DLYAAGC(1)R	2	-0.39275	1
MGG_10380T0	391	C	Magnaporthe oryzae 70-15 cystathionine-gamma-lyase (427 aa)	MGG_10380	1	4.92588e-09	139.49	ISC(1)GIEEAEDLVADVR	3	0.19924	2	1	5.42988e-08	126.63	ISC(1)GIEEAEDLVADVR	2	-0.90722	2
MGG_09285T0	372	C	Magnaporthe oryzae 70-15 hypothetical protein (489 aa)	MGG_09285	1	3.39539e-06	112.44	IIHQC(1)LNQMPAGPVR	3	-0.57254	1	1	4.70014e-06	105.95	IIHQC(1)LNQMPAGPVR	3	-0.51874	1
MGG_12767T0	441	C	Magnaporthe oryzae 70-15 2-oxoglutarate dehydrogenase (1009 aa)	MGG_12767	1	1.52485e-06	140.78	STAYC(1)TDIAK	2	-0.63551	1	1	1.48446e-05	129.89	STAYC(1)TDIAK	3	-0.36286	2
MGG_00546T0	74	C	Magnaporthe oryzae 70-15 60S ribosomal protein L44 (107 aa)	MGG_00546	1	0.000226849	123.69	LEC(1)TVC(1)K	3	-0.044829	3	1	8.83239e-07	136.11	LEC(1)TVC(1)K	3	0.78025	3
MGG_01153T0	152	C	Magnaporthe oryzae 70-15 proteasome subunit alpha type-6 (255 aa)	MGG_01153	1	8.43809e-07	150.46	C(1)DPAGYYTGYK	2	0.17858	1	1	0.00016071	110.08	C(1)DPAGYYTGYK	2	0.22009	1
MGG_07174T0	1247	C	Magnaporthe oryzae 70-15 elongator complex protein 1 (1306 aa)	MGG_07174	1	6.32807e-07	104.55	AVEALLAEVVEGC(1)R	2	1.1127	3	1	1.41506e-15	162.48	AVEALLAEVVEGC(1)R	2	1.0719	2
MGG_04683T0	64	C	Magnaporthe oryzae 70-15 15-hydroxyprostaglandin dehydrogenase (305 aa)	MGG_04683	1	2.56471e-05	122.39	SIDETGEAALYC(1)R	3	-0.09728	2	1	1.06908e-06	138.45	SIDETGEAALYC(1)R	2	-0.87851	1
MGG_03186T0	470	C	Magnaporthe oryzae 70-15 1,4-alpha-glucan-branching enzyme (692 aa)	MGG_03186	1	1.92757e-09	151.04	TIAYC(1)ESHDQALVGDK	3	-0.51096	1	1	8.19536e-08	114.96	TIAYC(1)ESHDQALVGDK	3	-0.52713	1
MGG_03375T0	354	C	Magnaporthe oryzae 70-15 isotrichodermin C-15 hydroxylase (525 aa)	MGG_03375	1	0.000363739	106.36	AC(1)IDEAMR	2	-0.47821	2	1	0.00132818	86.833	AC(1)IDEAMR	2	-0.39163	3
MGG_13188T0	45	C	Magnaporthe oryzae 70-15 voltage-gated potassium channel subunit beta-2 (348 aa)	MGG_13188	1	1.82596e-09	104.53	VSAISLGGWLTYGGHVDEDATFAC(1)MK	4	-0.79647	1	1	5.29014e-19	157.9	VSAISLGGWLTYGGHVDEDATFAC(1)MK	4	-1.0617	1
MGG_01607T0	157	C	Magnaporthe oryzae 70-15 calnexin (578 aa)	MGG_01607	1	0.000168075	108.43	GLEC(1)GGAYMK	2	0.29094	1	1	0.000359308	98.254	GLEC(1)GGAYMK	2	0.27332	1
MGG_03087T0	40	C	Magnaporthe oryzae 70-15 cell division control protein 11 (384 aa)	MGG_03087	1	5.85157e-13	193.83	TTFVNTLC(1)GK	2	-0.19378	2	1	3.70128e-07	148.9	TTFVNTLC(1)GK	3	-0.27959	2
MGG_08343T0	107	C	Magnaporthe oryzae 70-15 proteasome subunit alpha type-4 (252 aa)	MGG_08343	1	1.34935e-18	205.68	YLLTYNEDIPC(1)EQLVR	2	0.43954	2	1	1.12902e-36	250.19	YLLTYNEDIPC(1)EQLVR	2	0.13171	1
MGG_04667T0	97	C	Magnaporthe oryzae 70-15 hypothetical protein (530 aa)	MGG_04667	1	0.000525742	94.309	SLDLQDC(1)K	2	1.1713	2	1	0.000357555	105.52	SLDLQDC(1)K	2	1.3839	2
MGG_06011T0	176	C	Magnaporthe oryzae 70-15 S-(hydroxymethyl)glutathione dehydrogenase (382 aa)	MGG_06011	0.999997	5.9313e-06	95.197	TCLLGC(1)GITTGYGAAR	2	0.17812	2	0.999119	2.00728e-05	89.936	TC(0.001)LLGC(0.999)GITTGYGAAR	3	0.11347	2
MGG_07752T0	241	C	Magnaporthe oryzae 70-15 ATP synthase subunit alpha (552 aa)	MGG_07752	1	4.91584e-05	129.89	LYC(1)VYVAVGQK	2	-0.070444	5	1	5.97088e-07	150.46	LYC(1)VYVAVGQK	2	-0.15696	4
MGG_01606T0	192	C	Magnaporthe oryzae 70-15 methylmalonate-semialdehyde dehydrogenase (579 aa)	MGG_01606	1	4.45474e-11	159.75	GLQVAEAAC(1)AAPELLK	2	0.5181	2	1	5.92966e-09	140.89	GLQVAEAAC(1)AAPELLK	3	0.67087	2
MGG_04719T0	138	C	Magnaporthe oryzae 70-15 guanine nucleotide-binding protein subunit beta-like protein (317 aa)	MGG_04719	1	1.2122e-05	129.85	LWNTLGDC(1)K	3	-0.011866	2	1	5.27381e-07	133.81	LWNTLGDC(1)K	2	-0.08708	2
MGG_02921T0	88	C	Magnaporthe oryzae 70-15 hypothetical protein (313 aa)	MGG_02921	1	0.000104736	114.71	C(1)ELGLDQSLK	2	-0.26303	2	1	2.6663e-07	149.96	C(1)ELGLDQSLK	2	-0.48859	2
MGG_07850T0	190	C	Magnaporthe oryzae 70-15 hypothetical protein (245 aa)	MGG_07850	1	1.5751e-32	229.78	MTYTAIGAFVTPSSYEPWSNGIDC(1)R	3	-0.23721	2	1	1.65805e-23	176.65	MTYTAIGAFVTPSSYEPWSNGIDC(1)R	3	0.36703	2
MGG_09367T0	315	C	Magnaporthe oryzae 70-15 malate dehydrogenase (337 aa)	MGG_09367	1	4.67732e-05	122.69	LLDAC(1)VGDLKK	4	-1.1517	4	1	0.000273179	88.596	LLDAC(1)VGDLKK	2	-0.627	3
MGG_17278T0	209	C	Magnaporthe oryzae 70-15 argininosuccinate lyase (469 aa)	MGG_17278	1	2.66613e-07	101.61	SPLGC(1)GALAGNPFGIDR	3	-0.68894	2	1	6.53912e-08	123	SPLGC(1)GALAGNPFGIDR	3	-0.74614	2
MGG_03185T0	95	C	Magnaporthe oryzae 70-15 ATP synthase subunit beta (515 aa)	MGG_03185	1	6.56067e-05	114.76	C(1)IAMDGTEGLTR	3	0.29742	3	1	0.000184695	88.83	C(1)IAMDGTEGLTR	2	-0.28428	3
MGG_00592T0	205	C	Magnaporthe oryzae 70-15 cell wall glucanosyltransferase (368 aa)	MGG_00592	1	1.33282e-05	92.474	RAETTPGANGYPQTPC(1)QIR	4	-0.54136	3	1	7.63363e-07	106.93	RAETTPGANGYPQTPC(1)QIR	4	1.1291	2
MGG_17041T0	341	C	Magnaporthe oryzae 70-15 saccharopine dehydrogenase (451 aa)	MGG_17041	1	1.39102e-07	150.39	GNALDTLC(1)ATLEEK	2	0.34557	1	1	1.92372e-09	154.46	GNALDTLC(1)ATLEEK	2	0.1013	3
MGG_17472T0	429	C	Magnaporthe oryzae 70-15 hypothetical protein (511 aa)	MGG_17472	1	0.000521422	116	ALC(1)LGAK	2	0.25097	1	1	0.000576788	106.76	ALC(1)LGAK	2	0.43383	1
MGG_08173T0	239	C	Magnaporthe oryzae 70-15 NADP-dependent malic enzyme (670 aa)	MGG_08173	1	1.50368e-13	142.85	TMLANWPYPNPEIC(1)VITDGSR	3	1.0786	2	1	2.70865e-13	147.25	TMLANWPYPNPEIC(1)VITDGSR	3	0.52262	2
MGG_06371T0	243	C	Magnaporthe oryzae 70-15 pyruvate dehydrogenase E1 component subunit alpha (417 aa)	MGG_06371	1	1.14251e-05	102.52	LWNLPALFGC(1)ENNK	3	0.5809	2	1	1.19192e-05	102.52	LWNLPALFGC(1)ENNK	3	0.73676	2
MGG_08063T0	299	C	Magnaporthe oryzae 70-15 pyruvate kinase (529 aa)	MGG_08063	1	0.000168058	108.43	MIALC(1)NMAGK	2	-1.7843	2	1	0.000130358	110.88	MIALC(1)NMAGK	2	-1.3265	1
MGG_04719T0	249	C	Magnaporthe oryzae 70-15 guanine nucleotide-binding protein subunit beta-like protein (317 aa)	MGG_04719	1	9.63989e-46	276.38	YWLC(1)AATASSIIIFDLEKK	4	0.55607	3	1	4.02488e-31	245.04	YWLC(1)AATASSIIIFDLEKK	4	0.38604	3
MGG_14971T0	826	C	Magnaporthe oryzae 70-15 elongation factor 3 (1056 aa)	MGG_14971	1	5.76559e-38	265.63	NSYEYEC(1)TFALGENIGMK	3	-1.4949	4	1	9.92889e-08	112.74	NSYEYEC(1)TFALGENIGMK	3	-2.2669	2
MGG_05601T0	122	C	Magnaporthe oryzae 70-15 hypothetical protein (370 aa)	MGG_05601	1	0.00029453	110.81	DILVAAC(1)R	3	0.52176	2	1	0.00046709	101.33	DILVAAC(1)R	3	0.4249	2
MGG_03983T0	121	C	Magnaporthe oryzae 70-15 hsp70-like protein (218 aa)	MGG_03983	1	2.77063e-14	171.29	MAAWC(1)IGTAVQNNEPCQER	3	-2.0746	1	1	1.61101e-12	149.86	MAAWC(1)IGTAVQNNEPCQER	3	-2.1961	1
MGG_00195T0	162	C	Magnaporthe oryzae 70-15 clock-controlled-9 protein (697 aa)	MGG_00195	1	1.75042e-08	116.58	C(1)IMHFGPSLAPLLHVGFR	5	-0.92183	1	1	1.13541e-08	117.2	C(1)IMHFGPSLAPLLHVGFR	5	-0.88384	1
MGG_15868T0	311	C	Magnaporthe oryzae 70-15 argininosuccinate synthase (416 aa)	MGG_15868	1	0.000147931	103.31	DQFC(1)TLSWSR	2	-0.63524	2	1	6.79566e-05	116.24	DQFC(1)TLSWSR	2	-0.74123	2
MGG_16417T0	506	C	Magnaporthe oryzae 70-15 hypothetical protein (563 aa)	MGG_16417	1	5.6346e-05	103.44	YEDGQGC(1)WNGPNR	3	-0.29167	2	1	8.7765e-05	90.697	YEDGQGC(1)WNGPNR	3	-0.68726	2
MGG_08363T0	235	C	Magnaporthe oryzae 70-15 enoyl reductase (359 aa)	MGG_08363	1	5.11681e-14	153.19	TYTSSNLTYALDC(1)ITTVESTK	3	-0.22636	1	1	2.0317e-15	153.19	TYTSSNLTYALDC(1)ITTVESTK	3	0.1294	1
MGG_01084T0	26	C	Magnaporthe oryzae 70-15 glyceraldehyde-3-phosphate dehydrogenase (337 aa)	MGG_01084	1	7.83156e-14	150.36	NAIEHPDC(1)EIVAVNDPFIEPK	3	-0.17344	2	1	1.72986e-18	173.55	NAIEHPDC(1)EIVAVNDPFIEPK	3	-0.48611	2
MGG_09952T0	84	C	Magnaporthe oryzae 70-15 GTP-binding nuclear protein GSP1/Ran (217 aa)	MGG_09952	1	6.60831e-06	83.423	DGYYINGQC(1)GIIMFDVTSR	3	1.8977	2	1	4.57996e-09	120.4	DGYYINGQC(1)GIIMFDVTSR	3	-1.0758	1
MGG_06466T0	117	C	Magnaporthe oryzae 70-15 cysteine synthase (376 aa)	MGG_06466	1	2.87249e-13	132.84	GLLRPGGTVVEGTAGNTGIGLAHVC(1)R	4	0.97229	2	1	2.64721e-09	108.44	GLLRPGGTVVEGTAGNTGIGLAHVC(1)R	3	0.15432	3
MGG_09226T0	211	C	Magnaporthe oryzae 70-15 fumarate reductase (537 aa)	MGG_09226	1	0.000970107	104.21	TDC(1)EVTK	2	0.076201	2	1	0.000142828	113.7	TDC(1)EVTK	2	0.74451	1
MGG_05247T0	199	C	Magnaporthe oryzae 70-15 NAD-specific glutamate dehydrogenase (1046 aa)	MGG_05247	1	3.39539e-22	170.65	C(1)YFVYQC(1)TFVEPNADPDETRLEVISDR	5	0.39541	5	1	1.6388e-19	163.6	C(1)YFVYQC(1)TFVEPNADPDETR	4	-0.30829	5
MGG_00317T0	150	C	Magnaporthe oryzae 70-15 fumarylacetoacetase (438 aa)	MGG_00317	1	2.12126e-24	177.22	MHLPMDIGDYTDFYAGYHHAYTVGC(1)LFR	4	-0.32124	3	1	7.17364e-13	115.55	MHLPMDIGDYTDFYAGYHHAYTVGC(1)LFR	4	-0.40188	4
MGG_02696T0	407	C	Magnaporthe oryzae 70-15 woronin body major protein (418 aa)	MGG_02696	1	9.36827e-07	142.1	ELVC(1)DMAVLHGSR	2	-0.48482	3	1	4.69272e-05	104.26	ELVC(1)DMAVLHGSR	2	-0.27223	3
MGG_08895T0	42	C	Magnaporthe oryzae 70-15 fructose-1,6-bisphosphatase (345 aa)	MGG_08895	1	1.85468e-12	167.14	EATGDFTLLC(1)HALQFSFK	3	1.2292	2	1	1.00388e-08	120.4	EATGDFTLLC(1)HALQFSFK	3	1.2679	2
MGG_17802T0	246	C	Magnaporthe oryzae 70-15 hypothetical protein (450 aa)	MGG_17802	1	7.77355e-08	124.04	HLGTQVKPDFFITNC(1)HK	3	0.27762	3	1	2.50834e-07	111.7	HLGTQVKPDFFITNC(1)HK	3	0.36082	3
MGG_00843T0	179	C	Magnaporthe oryzae 70-15 hypothetical protein (294 aa)	MGG_00843	1	2.58313e-16	174.82	SNEIENAEEEYDEQDAAPPC(1)R	4	-0.32894	2	1	6.44858e-11	132.14	SNEIENAEEEYDEQDAAPPC(1)R	4	-0.70312	2
MGG_10126T0	299	C	Magnaporthe oryzae 70-15 aspartyl aminopeptidase (549 aa)	MGG_10126	1	1.51014e-08	156.49	SC(1)LGGLNDEFIYSAR	2	-0.11732	2	1	3.91519e-13	176.49	SC(1)LGGLNDEFIYSAR	2	0.50994	2
MGG_06197T0	110	C	Magnaporthe oryzae 70-15 spermidine synthase (294 aa)	MGG_06197	1	4.01426e-09	129.46	HDC(1)VEEAILC(1)DIDEAVIR	4	1.1577	2	1	8.93632e-11	149.47	HDC(1)VEEAILC(1)DIDEAVIR	3	0.21631	2
MGG_03550T0	151	C	Magnaporthe oryzae 70-15 CDP-diacylglycerol-serine O-phosphatidyltransferase (243 aa)	MGG_03550	1	5.84081e-09	123.63	TPLDHLGLAFYVLC(1)GLTR	4	-0.20593	1	1	3.62756e-07	109.13	TPLDHLGLAFYVLC(1)GLTR	4	0.10979	1
MGG_00905T0	275	C	Magnaporthe oryzae 70-15 Sec14 cytosolic factor (344 aa)	MGG_00905	0.811519	1.14937e-06	98.3	SLGGTC(0.812)TC(0.198)AGGC(0.991)ELSDAGPWNEK	4	-0.68907	1	0.806808	2.68984e-07	95.926	SLGGTC(0.807)TC(0.194)AGGC(1)ELSDAGPWNEK	4	-0.52814	1
MGG_13438T0	342	C	Magnaporthe oryzae 70-15 xaa-Pro dipeptidase (542 aa)	MGG_13438	1	6.21818e-15	174.82	LNLLLDAAC(1)ELNC(1)YASDITR	4	-0.931	3	1	8.18978e-22	205.24	LNLLLDAAC(1)ELNC(1)YASDITR	4	2.2335	5
MGG_08190T0	95	C	Magnaporthe oryzae 70-15 60S ribosomal protein L4-A (372 aa)	MGG_08190	1	4.42268e-05	125.97	AGQAAFGNMC(1)R	2	0.19439	2	1	1.33218e-06	142.83	AGQAAFGNMC(1)R	2	-0.58781	2
MGG_05155T0	352	C	Magnaporthe oryzae 70-15 adenosylhomocysteinase (450 aa)	MGG_05155	1	1.67992e-14	134.45	LVNLGC(1)ATGHSSFVMSC(1)SFTNQVLAQIMLYK	5	-0.18171	2	1	4.62323e-22	166.29	LVNLGC(1)ATGHSSFVMSC(1)SFTNQVLAQIMLYK	5	-0.75459	1
MGG_01723T0	447	C	Magnaporthe oryzae 70-15 cytochrome b2 (495 aa)	MGG_01723	1	4.29979e-08	110.74	LIGC(1)TSIDQLSPSLVDTK	3	-0.56713	1	1	1.49114e-06	95.205	LIGC(1)TSIDQLSPSLVDTK	3	-0.50789	1
MGG_06494T0	302	C	Magnaporthe oryzae 70-15 D-arabinitol 2-dehydrogenase (370 aa)	MGG_06494	1	4.17088e-06	115.8	VNC(1)ISPGYMDTALNK	2	-0.29271	2	1	8.5394e-06	109.35	VNC(1)ISPGYMDTALNK	2	0.23861	2
MGG_17802T0	210	C	Magnaporthe oryzae 70-15 hypothetical protein (450 aa)	MGG_17802	1	1.84617e-23	164.41	LPFEALVQVC(1)HDEGILSIVDGAQGVGMIDLK	4	0.78463	2	1	1.45657e-26	178.7	LPFEALVQVC(1)HDEGILSIVDGAQGVGMIDLK	4	0.95843	2
MGG_02836T0	234	C	Magnaporthe oryzae 70-15 2-methylcitrate dehydratase (571 aa)	MGG_02836	1	4.12374e-24	231.41	AHEIQGC(1)LALLNSYNK	2	-0.40316	3	1	2.12988e-18	197.49	AHEIQGC(1)LALLNSYNK	2	0.01475	3
MGG_18017T0	154	C	Magnaporthe oryzae 70-15 hypothetical protein (331 aa)	MGG_18017	1	3.90876e-12	167.99	LTAGQKPEYLWIGC(1)SDSR	3	0.017787	1	1	3.71906e-12	153.21	LTAGQKPEYLWIGC(1)SDSR	3	-0.0054522	1
MGG_05753T0	90	C	Magnaporthe oryzae 70-15 protein disulfide-isomerase (511 aa)	MGG_05753	1	1.2213e-06	147.1	VDC(1)TEEQDLC(1)QK	3	-0.95369	3	1	1.00772e-06	136.01	VDC(1)TEEQDLC(1)QK	3	-1.286	3
MGG_02921T0	200	C	Magnaporthe oryzae 70-15 hypothetical protein (313 aa)	MGG_02921	1	5.76539e-25	171.88	AWLEQLLPHATTVPAVNQVENHPQLPQQELVDFC(1)K	5	4.3609	3	1	1.54407e-19	146.34	AWLEQLLPHATTVPAVNQVENHPQLPQQELVDFC(1)K	5	3.3812	3
MGG_01941T0	71	C	Magnaporthe oryzae 70-15 FAD binding domain-containing protein (521 aa)	MGG_01941	1	1.92416e-05	81.526	C(1)IFMPQTADEVATAIK	3	0.045299	1	1	4.32203e-05	82.663	C(1)IFMPQTADEVATAIK	3	-0.18546	1
MGG_07933T0	288	C	Magnaporthe oryzae 70-15 dihydrodipicolinate synthase (317 aa)	MGG_07933	1	2.5283e-05	122.64	SPC(1)ALLEGDALTK	2	-0.66429	2	1	4.18301e-05	115.06	SPC(1)ALLEGDALTK	2	-0.1575	2
MGG_08012T0	121	C	Magnaporthe oryzae 70-15 UDP-glucose 4-epimerase (370 aa)	MGG_08012	1	3.02555e-14	164.94	HNVC(1)NIVFSSSATVYGDATR	3	-0.53299	2	1	1.43075e-14	163.85	HNVC(1)NIVFSSSATVYGDATR	3	-0.36339	2
MGG_04464T0	393	C	Magnaporthe oryzae 70-15 alpha-mannosidase (1074 aa)	MGG_04464	1	2.09105e-06	86.959	C(1)QTFWLPDTFGYSSQLPQICR	3	-1.0358	1	1	7.48306e-06	85.737	C(1)QTFWLPDTFGYSSQLPQIC(1)R	4	1.8306	1
MGG_06719T0	71	C	Magnaporthe oryzae 70-15 ATP-citrate synthase subunit 1 (666 aa)	MGG_06719	1	5.48623e-05	112.08	AVQGMLDFDFIC(1)K	2	1.4165	3	1	4.34396e-09	157.2	AVQGMLDFDFIC(1)K	3	0.36067	3
MGG_06860T0	796	C	Magnaporthe oryzae 70-15 coatomer subunit beta (959 aa)	MGG_06860	1	1.40176e-12	132.84	VVERPTTQNLGPHDFHNVQC(1)TIK	3	0.2468	3	1	1.44149e-20	178.35	VVERPTTQNLGPHDFHNVQC(1)TIK	4	-0.67005	2
MGG_07832T0	15	C	Magnaporthe oryzae 70-15 high affinity copper transporter (207 aa)	MGG_07832	1	1.24796e-05	115.38	SHHSSGGGGDMSTC(1)K	4	-0.34789	2	1	1.24681e-06	130.47	SHHSSGGGGDMSTC(1)K	3	-0.057935	1
MGG_01153T0	45	C	Magnaporthe oryzae 70-15 proteasome subunit alpha type-6 (255 aa)	MGG_01153	1	0.000105316	105.2	GKDC(1)AVVLSQK	2	0.39053	5	1	7.51545e-10	161.27	GKDC(1)AVVLSQK	2	-0.57753	4
MGG_00789T0	214	C	Magnaporthe oryzae 70-15 eukaryotic translation initiation factor 2 beta subunit (321 aa)	MGG_00789	1	5.6036e-05	122.33	TIFINLADIC(1)K	2	1.3957	2	1	7.35802e-07	147.24	TIFINLADIC(1)K	2	0.99596	2
MGG_00307T0	154	C	Magnaporthe oryzae 70-15 ARP2/3 complex 21 kDa subunit (193 aa)	MGG_00307	1	0.00139196	86.512	QYMAQC(1)R	2	-0.35631	1	1	0.00273999	81.381	QYMAQC(1)R	2	-0.027406	1
MGG_04944T0	245	C	Magnaporthe oryzae 70-15 hypothetical protein (268 aa)	MGG_04944	1	2.47992e-05	122.97	VITAGGVGEAC(1)SK	3	0.43468	2	1	4.85171e-05	113.25	VITAGGVGEAC(1)SK	3	0.69205	2
MGG_04396T0	314	C	Magnaporthe oryzae 70-15 valyl-tRNA synthetase (1100 aa)	MGG_04396	1	3.4738e-11	132.12	LVNWC(1)TQLNTAISNLEVENK	3	2.0781	1	1	5.60051e-12	133.93	LVNWC(1)TQLNTAISNLEVENK	3	1.5452	1
MGG_13806T0	98	C	Magnaporthe oryzae 70-15 14-3-3 family protein (279 aa)	MGG_13806	1	4.80629e-13	136.77	VC(1)QDVLDVLDESLIPNAASGESK	4	-0.96692	2	1	2.51195e-10	121.38	VC(1)QDVLDVLDESLIPNAASGESK	4	-0.93358	2
MGG_00220T0	113	C	Magnaporthe oryzae 70-15 NADP-dependent alcohol dehydrogenase 6 (361 aa)	MGG_00220	1	0.000436971	101.65	NDNETYC(1)K	2	0.22722	1	1	0.000402627	104.2	NDNETYC(1)K	2	-0.37347	1
MGG_10440T0	124	C	Magnaporthe oryzae 70-15 endoribonuclease L-PSP (129 aa)	MGG_10440	0.979642	1.49373e-05	87.083	TLPLNVDVEIEC(0.98)TALC(0.02)	2	1.5164	1	0.976067	2.65585e-08	128.73	TLPLNVDVEIEC(0.976)TALC(0.024)	2	2.2351	1
MGG_14971T0	47	C	Magnaporthe oryzae 70-15 elongation factor 3 (1056 aa)	MGG_14971	1	2.64895e-07	153.97	IEDC(1)DTPTK	2	-0.22064	2	1	3.41842e-07	140.45	IEDC(1)DTPTK	2	-0.51244	2
MGG_07095T0	126	C	Magnaporthe oryzae 70-15 hypothetical protein (582 aa)	MGG_07095	1	0.0005059	80.688	TLWLYELC(1)R	3	0.012265	1	1	0.000553647	88.495	TLWLYELC(1)R	2	1.3492	2
MGG_16630T0	240	C	Magnaporthe oryzae 70-15 3-hydroxybutyryl-CoA dehydrogenase (320 aa)	MGG_16630	1	5.40768e-06	95.197	ILMPYINEAVIC(1)LETK	3	0.08771	1	1	1.49676e-06	98.281	ILMPYINEAVIC(1)LETK	3	0.0049393	1
MGG_04113T0	304	C	Magnaporthe oryzae 70-15 ribose-5-phosphate isomerase (363 aa)	MGG_04113	1	4.93441e-17	198.29	SLVGVC(1)EIGLFYGR	2	-1.1841	2	1	3.68357e-14	190.81	SLVGVC(1)EIGLFYGR	3	-1.1465	2
MGG_06530T0	270	C	Magnaporthe oryzae 70-15 aspartate aminotransferase (406 aa)	MGG_06530	1	2.19461e-10	175.15	VGAFSIVC(1)DSAEEK	2	-0.32683	2	1	1.5598e-22	222.29	VGAFSIVC(1)DSAEEK	2	-0.69951	2
MGG_10504T0	160	C	Magnaporthe oryzae 70-15 coatomer beta' subunit (856 aa)	MGG_10504	1	1.46201e-06	145.52	DTNTFASAC(1)LDR	2	-2.7105	1	1	8.38283e-05	115.57	DTNTFASAC(1)LDR	2	-2.2305	1
MGG_04921T0	27	C	Magnaporthe oryzae 70-15 60S ribosomal protein L23 (140 aa)	MGG_04921	1	1.43539e-08	109.65	MTLGLPVGAIMNC(1)ADNSGAR	3	1.0798	1	1	1.10315e-09	126.26	MTLGLPVGAIMNC(1)ADNSGAR	3	0.27575	1
MGG_00771T0	256	C	Magnaporthe oryzae 70-15 5-oxoprolinase (1377 aa)	MGG_00771	1	1.38684e-06	131.08	ATSVC(1)ADAYLTPAIK	2	-0.15801	2	1	1.74119e-07	135.91	ATSVC(1)ADAYLTPAIK	2	-0.90866	2
MGG_01061T0	221	C	Magnaporthe oryzae 70-15 coproporphyrinogen III oxidase (419 aa)	MGG_01061	1	1.23491e-29	215.36	LDFFAAGLSLVVHPSNPMAPTVHC(1)NYR	3	0.8391	6	1	1.10874e-33	222.06	NITGGSDTIPEKLDFFAAGLSLVVHPSNPMAPTVHC(1)NYR	5	0.62427	7
MGG_09300T0	319	C	Magnaporthe oryzae 70-15 DNA replication licensing factor mcm7 (816 aa)	MGG_09300	1	0.000198959	86.772	TLTILC(1)YGSLVR	3	0.71001	1	1	0.000193575	86.772	TLTILC(1)YGSLVR	3	1.2848	1
MGG_07200T0	381	C	Magnaporthe oryzae 70-15 plasma membrane ATPase (927 aa)	MGG_07200	1	1.10699e-06	99.044	LSAIESLAGVEILC(1)SDK	3	0.27314	1	1	4.71715e-08	114.96	LSAIESLAGVEILC(1)SDK	3	0.34146	1
MGG_07466T0	144	C	Magnaporthe oryzae 70-15 cell division control protein 12 (386 aa)	MGG_07466	1	2.18726e-05	121.74	VHAC(1)LYFIR	2	-0.071713	3	1	1.02514e-09	157.34	VHAC(1)LYFIR	2	-0.20978	3
MGG_05155T0	281	C	Magnaporthe oryzae 70-15 adenosylhomocysteinase (450 aa)	MGG_05155	1	6.49242e-08	150.05	AASVGQIFVTTTGC(1)R	3	1.4888	4	1	6.17675e-14	189.1	AASVGQIFVTTTGC(1)R	3	1.8239	4
MGG_00647T0	141	C	Magnaporthe oryzae 70-15 hypothetical protein (498 aa)	MGG_00647	1	1.55007e-05	92.265	YLVVNADEGEPGTC(1)K	3	0.66721	1	1	2.35504e-05	89.624	YLVVNADEGEPGTC(1)K	3	0.39553	1
MGG_05283T0	37	C	Magnaporthe oryzae 70-15 uricase (296 aa)	MGG_05283	1	2.08947e-49	257.53	NAETGQQSVTEMTVC(1)C(1)LLEGEIDASFTK	4	0.47312	1	1	2.06013e-40	235.69	NAETGQQSVTEMTVC(1)C(1)LLEGEIDASFTK	4	0.88775	1
MGG_00905T0	281	C	Magnaporthe oryzae 70-15 Sec14 cytosolic factor (344 aa)	MGG_00905	0.990627	1.14937e-06	98.3	SLGGTC(0.812)TC(0.198)AGGC(0.991)ELSDAGPWNEK	4	-0.68907	1	0.999552	2.68984e-07	95.926	SLGGTC(0.807)TC(0.194)AGGC(1)ELSDAGPWNEK	4	-0.52814	1
MGG_03511T0	91	C	Magnaporthe oryzae 70-15 coatomer alpha subunit (1221 aa)	MGG_03511	1	5.78624e-05	100.38	C(1)LFTLNGHLDYVR	4	-0.18319	2	1	3.67544e-05	107.17	C(1)LFTLNGHLDYVR	4	-0.21973	1
MGG_00365T0	300	C	Magnaporthe oryzae 70-15 guanine nucleotide-binding protein subunit alpha (354 aa)	MGG_00365	1	1.5832e-10	119.27	NYFPDYEGGDDYAAAC(1)DYILNR	3	-0.29831	1	1	1.18385e-10	130.05	NYFPDYEGGDDYAAAC(1)DYILNR	3	-0.50919	1
MGG_08649T0	260	C	Magnaporthe oryzae 70-15 farnesyl pyrophosphate synthase (349 aa)	MGG_08649	1	1.61183e-11	159.81	C(1)SWLVNQALSIATPEQR	4	1.848	2	1	8.83924e-09	130.29	C(1)SWLVNQALSIATPEQR	3	0.44974	2
MGG_07768T0	621	C	Magnaporthe oryzae 70-15 clathrin heavy chain (1681 aa)	MGG_07768	1	3.9817e-05	110.8	IAALC(1)EQAGLHQK	3	-0.71854	1	1	8.27263e-05	92.295	IAALC(1)EQAGLHQK	2	-1.8234	2
MGG_05155T0	153	C	Magnaporthe oryzae 70-15 adenosylhomocysteinase (450 aa)	MGG_05155	1	1.15146e-25	213.48	YPEMLADC(1)YGVSEETTTGVHHLYK	3	-0.41477	5	1	3.69306e-21	175.42	YPEMLADC(1)YGVSEETTTGVHHLYK	3	-0.50534	5
MGG_00548T1	39	C	Magnaporthe oryzae 70-15 CTR2 short splice (172 aa)	MGG_00548	1	0.000158324	95.656	C(1)SMNMLFTWSTK	3	-3.2493	2	1	0.00010668	102.97	C(1)SMNMLFTWSTK	3	-1.7253	1
MGG_02731T0	11	C	Magnaporthe oryzae 70-15 Ras-like protein ced-10 (200 aa)	MGG_02731	1	0.000225947	103.08	C(1)VVTGDGAVGK	3	-0.54106	2	1	0.00036093	98.898	C(1)VVTGDGAVGK	2	-1.4638	1
MGG_07756T0	440	C	Magnaporthe oryzae 70-15 pyruvate carboxylase (1198 aa)	MGG_07756	1	8.83995e-05	110.15	VSC(1)HGSTYEIAR	4	-1.6355	3	1	0.000197713	85.813	VSC(1)HGSTYEIAR	4	-2.1025	3
MGG_06643T0	127	C	Magnaporthe oryzae 70-15 hypothetical protein (780 aa)	MGG_06643	0.999999	1.27487e-10	123.14	YQQLDACTNFDEMVC(1)GGWR	3	-0.14604	1	1	9.12919e-12	136.39	YQQLDACTNFDEMVC(1)GGWR	3	0.026863	1
MGG_05283T0	236	C	Magnaporthe oryzae 70-15 uricase (296 aa)	MGG_05283	1	1.21942e-05	110.84	MC(1)EQILEAAPEVEK	3	-0.030796	3	1	3.30531e-06	128.06	MC(1)EQILEAAPEVEK	2	-0.39868	3
MGG_03483T0	169	C	Magnaporthe oryzae 70-15 hypothetical protein (230 aa)	MGG_03483	0.995089	1.37703e-13	136.16	C(0.995)IYC(0.004)GFC(0.001)QESCPVDAIVESPNAEYATETR	4	-1.9632	1	0.838485	2.9541e-09	97.057	C(0.838)IYC(0.155)GFC(0.007)QESCPVDAIVESPNAEYATETR	4	-0.86907	1
MGG_09757T0	509	C	Magnaporthe oryzae 70-15 neutral alpha-glucosidase ab (860 aa)	MGG_09757	1	1.82898e-12	167.29	YAC(1)SSWSGDNTTSWHGMR	3	-0.14494	3	1	1.78365e-10	145.04	YAC(1)SSWSGDNTTSWHGMR	3	-0.91216	2
MGG_07753T0	130	C	Magnaporthe oryzae 70-15 60S ribosomal protein L11 (174 aa)	MGG_07753	0.850786	1.51103e-16	195.97	YDPGIGIYGMDFYC(0.851)C(0.149)MTR	2	-2.2415	4	1	6.52756e-16	185.59	YDPGIGIYGMDFYC(1)C(1)MTR	3	-0.32411	4
MGG_00450T0	340	C	Magnaporthe oryzae 70-15 phosphoenolpyruvate carboxykinase (602 aa)	MGG_00450	1	1.89336e-09	107.75	MLIGDDEHC(1)WSDSGVFNIEGGC(1)YAK	5	-1.1184	4	1	3.6129e-09	107.88	MLIGDDEHCWSDSGVFNIEGGC(1)YAK	3	-0.43675	5
MGG_00946T0	162	C	Magnaporthe oryzae 70-15 Poly(A)+ RNA export protein (359 aa)	MGG_00946	1	1.26614e-05	127.02	QQSPVATLQC(1)QER	2	-0.12045	2	1	7.69687e-05	96.464	QQSPVATLQC(1)QER	2	-0.14593	2
MGG_16728T0	272	C	Magnaporthe oryzae 70-15 hypothetical protein (296 aa)	MGG_16728	1	0.000861727	92.191	C(1)VNILQK	3	-1.1267	2	1	0.001147	86.866	C(1)VNILQK	3	-0.89201	2
MGG_04144T0	1117	C	Magnaporthe oryzae 70-15 sulfite reductase (1534 aa)	MGG_04144	1	3.83696e-08	165.26	EVYAC(1)SQK	2	0.1239	1	1	6.04413e-13	177.97	EVYAC(1)SQK	2	-0.044844	1
MGG_13438T0	338	C	Magnaporthe oryzae 70-15 xaa-Pro dipeptidase (542 aa)	MGG_13438	1	4.16739e-14	158.58	LNLLLDAAC(1)ELNC(1)YASDITR	4	-0.931	2	1	2.38892e-17	178.71	LNLLLDAAC(1)ELNC(1)YASDITR	4	2.2335	4
MGG_05283T0	185	C	Magnaporthe oryzae 70-15 uricase (296 aa)	MGG_05283	1	8.71144e-07	143.25	ILSTDVDC(1)GWSWK	2	0.021246	2	1	3.62561e-09	159.66	ILSTDVDC(1)GWSWK	2	-0.28879	2
MGG_10969T1	301	C	Magnaporthe oryzae 70-15 kynureninase (498 aa)	MGG_10969	1	4.65547e-09	96.77	GIVVGWDLAHAVGNVPLSLHDWDVDFAIWC(1)TYK	5	2.4828	1	1	7.0576e-19	136.48	GIVVGWDLAHAVGNVPLSLHDWDVDFAIWC(1)TYK	4	1.778	2
MGG_07130T0	96	C	Magnaporthe oryzae 70-15 proteasome component PUP2 (246 aa)	MGG_07130	1	2.71882e-08	153.22	VEC(1)QSHAFNYNEDLR	4	0.4921	2	1	7.09083e-07	127.2	VEC(1)QSHAFNYNEDLR	4	0.35118	2
MGG_00450T0	390	C	Magnaporthe oryzae 70-15 phosphoenolpyruvate carboxykinase (602 aa)	MGG_00450	1	7.26478e-10	176.18	C(1)AYPIEYISNAK	3	-0.19226	3	1	2.2763e-05	128.88	C(1)AYPIEYISNAK	2	-0.87074	2
MGG_06197T0	117	C	Magnaporthe oryzae 70-15 spermidine synthase (294 aa)	MGG_06197	1	8.40254e-31	237.86	HDCVEEAILC(1)DIDEAVIR	3	0.019791	3	1	3.2121e-20	206.59	HDCVEEAILC(1)DIDEAVIR	3	-0.87846	5
MGG_06726T0	39	C	Magnaporthe oryzae 70-15 septin like spn2 (338 aa)	MGG_06726	1	7.03629e-09	140.22	GFQFNVIC(1)VGQTGLGK	2	0.54797	2	1	2.05799e-07	113.98	GFQFNVIC(1)VGQTGLGK	2	-0.037233	2
MGG_08008T0	13	C	Magnaporthe oryzae 70-15 formyltetrahydrofolate deformylase (285 aa)	MGG_08008	1	2.89844e-10	117.23	AANDDHILTLSC(1)PDKPGIVHAVTGIFASR	4	2.6061	2	1	7.06582e-13	125.71	AANDDHILTLSC(1)PDKPGIVHAVTGIFASR	4	2.087	2
MGG_03073T0	57	C	Magnaporthe oryzae 70-15 hypothetical protein (174 aa)	MGG_03073	1	3.34187e-05	127.51	DYNDDYMQC(1)K	3	0.31487	2	1	1.25342e-06	139.86	DYNDDYMQC(1)K	2	-0.75487	2
MGG_15739T0	225	C	Magnaporthe oryzae 70-15 inorganic pyrophosphatase (291 aa)	MGG_15739	1	0.00028446	111.46	EC(1)AEAWEK	2	-0.42726	2	1	0.00046021	102.51	EC(1)AEAWEK	3	0.31022	2
MGG_04834T0	256	C	Magnaporthe oryzae 70-15 1-phosphatidylinositol phosphodiesterase (486 aa)	MGG_04834	1	4.66355e-05	125.23	EC(1)YDFLEANPK	3	1.2885	2	1	3.43297e-07	150.15	EC(1)YDFLEANPK	3	1.2529	2
MGG_10192T0	570	C	Magnaporthe oryzae 70-15 eukaryotic translation initiation factor 3 subunit A (1074 aa)	MGG_10192	1	3.43696e-07	100.04	ALYTTC(1)YYVDPSFNESR	3	-0.41543	1	1	6.33707e-07	106.93	ALYTTC(1)YYVDPSFNESR	3	-0.12251	1
MGG_07457T0	198	C	Magnaporthe oryzae 70-15 hypothetical protein (337 aa)	MGG_07457	1	1.17283e-07	143.28	DMLDC(1)LAFQDGTTPR	2	-0.3941	2	1	1.33652e-06	128.64	DMLDC(1)LAFQDGTTPR	3	-0.43742	2
MGG_00317T0	354	C	Magnaporthe oryzae 70-15 fumarylacetoacetase (438 aa)	MGG_00317	1	2.22896e-12	135.49	HLIWSFPQMIAHHTLGGC(1)SMR	3	0.029536	2	1	2.14289e-13	148.38	HLIWSFPQMIAHHTLGGC(1)SMR	3	0.58832	4
MGG_09079T0	153	C	Magnaporthe oryzae 70-15 hypothetical protein (235 aa)	MGG_09079	1	1.15331e-14	196.84	FVTGVATLDSSNC(1)K	2	-0.39273	4	1	7.90463e-18	208.68	FVTGVATLDSSNC(1)K	3	-0.26895	4
MGG_09481T0	517	C	Magnaporthe oryzae 70-15 leukotriene A-4 hydrolase (661 aa)	MGG_09481	1	5.59072e-13	134	FYTPGLPPKPEFDTSLVDVC(1)YALADK	3	0.080081	3	1	1.10841e-14	134.03	FYTPGLPPKPEFDTSLVDVC(1)YALADK	3	0.21099	3
MGG_03982T0	217	C	Magnaporthe oryzae 70-15 actin (376 aa)	MGG_03982	1	3.45207e-24	198.14	LC(1)YVALDFEQEIQTAAQSSSLEK	3	3.0833	1	1	1.6027e-24	197.85	LC(1)YVALDFEQEIQTAAQSSSLEK	4	1.9351	2
MGG_17041T0	155	C	Magnaporthe oryzae 70-15 saccharopine dehydrogenase (451 aa)	MGG_17041	1	5.45072e-09	107.39	TFLSYC(1)GGLPAPESSDNPLGYK	3	-0.36371	1	1	5.09876e-06	84.993	TFLSYC(1)GGLPAPESSDNPLGYK	3	-0.32411	1
MGG_13438T0	294	C	Magnaporthe oryzae 70-15 xaa-Pro dipeptidase (542 aa)	MGG_13438	1	4.68059e-17	208.27	ELYATFLAEC(1)ISR	3	-0.32852	2	1	1.40615e-16	194.12	ELYATFLAEC(1)ISR	3	-0.23789	2
MGG_03619T0	349	C	Magnaporthe oryzae 70-15 fumarate reductase (620 aa)	MGG_03619	1	0.000109737	115	EIGC(1)TPEHLQK	2	0.2962	2	1	1.56596e-06	141.1	EIGC(1)TPEHLQK	3	0.28842	3
MGG_10195T0	105	C	Magnaporthe oryzae 70-15 serine/threonine-protein phosphatase PP1 (310 aa)	MGG_10195	1	8.33315e-13	190.37	QSLETIC(1)LLLAYK	3	-0.51353	2	1	2.00893e-12	177.42	QSLETIC(1)LLLAYK	2	-0.34735	2
MGG_00170T0	197	C	Magnaporthe oryzae 70-15 proteasome component PRE2 (285 aa)	MGG_00170	1	1.08028e-18	172.77	LAGNLFC(1)VGSGQTFAYGVLDAEYK	3	0.084789	1	1	5.28162e-14	138.54	LAGNLFC(1)VGSGQTFAYGVLDAEYK	3	0.26754	1
MGG_08829T0	462	C	Magnaporthe oryzae 70-15 transcriptional repressor rco-1 (608 aa)	MGG_08829	1	0.000256411	80.312	VWDLTQGC(1)PVER	3	0.74843	1	1	0.000210501	82.85	VWDLTQGC(1)PVER	3	1.0529	1
MGG_14976T0	159	C	Magnaporthe oryzae 70-15 hypothetical protein (553 aa)	MGG_14976	1	2.00958e-07	109.07	SC(1)STAMNIPVIEDFNK	3	-0.4783	2	1	3.61931e-09	135.47	SC(1)STAMNIPVIEDFNK	3	0.12582	1
MGG_17072T0	87	C	Magnaporthe oryzae 70-15 dihydrolipoyl dehydrogenase (509 aa)	MGG_17072	1	2.13569e-07	109.62	GTLGGTC(1)LNVGC(1)IPSK	4	-0.82449	3	0.996196	1.20743e-06	103.13	GTLGGTC(0.004)LNVGC(0.996)IPSK	2	0.26125	2
MGG_17472T0	403	C	Magnaporthe oryzae 70-15 hypothetical protein (511 aa)	MGG_17472	1	1.22843e-10	125.79	YC(1)PEVFDQIEVWVDGGIK	3	-0.417	2	1	5.59398e-07	105.96	KYC(1)PEVFDQIEVWVDGGIK	3	1.6283	1
MGG_03551T0	477	C	Magnaporthe oryzae 70-15 threonyl-tRNA synthetase (813 aa)	MGG_03551	1	0.000490911	84.169	FQQDDAHIFC(1)R	2	-0.68635	3	1	0.00037422	98.156	FQQDDAHIFC(1)R	2	-0.42925	2
MGG_07117T1	65	C	Magnaporthe oryzae 70-15 NADPH-cytochrome P450 reductase (691 aa)	MGG_07117	1	7.79631e-14	161.35	NC(1)VIFYGSQTGTAEDYASR	3	-0.2344	1	1	2.9804e-14	163.45	NC(1)VIFYGSQTGTAEDYASR	3	-0.31265	1
MGG_11412T0	296	C	Magnaporthe oryzae 70-15 tubulin alpha chain (455 aa)	MGG_11412	1	1.5328e-13	140.2	IHDLTFQC(1)FEPNNQMVVCDPR	4	0.46037	1	1	1.49866e-07	100.28	IHDLTFQC(1)FEPNNQMVVCDPR	4	0.78795	1
MGG_06958T0	15	C	Magnaporthe oryzae 70-15 hsp70-like protein (652 aa)	MGG_06958	1	3.93098e-12	150.91	APAVGIDLGTTYSC(1)VGIFR	3	0.46409	1	1	6.56861e-15	170.16	APAVGIDLGTTYSC(1)VGIFR	3	0.17939	1
MGG_06454T0	259	C	Magnaporthe oryzae 70-15 glutathione synthetase large subunit (554 aa)	MGG_06454	1	0.000257163	91.549	C(1)VIFLTQDGER	2	0.14277	2	1	0.00014821	99.283	C(1)VIFLTQDGER	2	-0.0040027	2
MGG_02620T0	34	C	Magnaporthe oryzae 70-15 60S ribosomal protein L37 (95 aa)	MGG_02620	1	3.31612e-06	138.24	HTC(1)ASC(1)GYPAAK	3	0.3594	4	0.998254	0.000246286	81.709	HTC(0.998)ASC(0.002)GYPAAK	4	-0.72494	3
MGG_04719T0	153	C	Magnaporthe oryzae 70-15 guanine nucleotide-binding protein subunit beta-like protein (317 aa)	MGG_04719	1	1.34792e-06	142.83	GHSEWVSC(1)VR	3	-0.31179	3	1	1.45108e-08	152.54	GHSEWVSC(1)VR	2	-0.86206	3
MGG_06480T0	65	C	Magnaporthe oryzae 70-15 40S ribosomal protein S12 (148 aa)	MGG_06480	1	5.45269e-24	218.12	QAHMC(1)VLNEACEEEAYK	4	0.018612	3	1	9.02722e-15	172.37	QAHMC(1)VLNEACEEEAYKK	4	0.70622	3
MGG_08303T0	270	C	Magnaporthe oryzae 70-15 XPG domain-containing protein (735 aa)	MGG_08303	1	8.55337e-06	109.95	SVASAC(1)HSFSDILK	3	1.1141	1	1	1.54778e-06	127.36	SVASAC(1)HSFSDILK	3	0.73924	1
MGG_07266T0	75	C	Magnaporthe oryzae 70-15 MYG1 protein (378 aa)	MGG_07266	1	1.40243e-09	148.44	C(1)HTVVDVGGEYDASTLR	3	-0.29198	2	1	3.10254e-08	120.7	C(1)HTVVDVGGEYDASTLR	3	-0.69793	2
MGG_08173T0	316	C	Magnaporthe oryzae 70-15 NADP-dependent malic enzyme (670 aa)	MGG_08173	1	1.06699e-08	114.55	RPSVQEQQDFC(1)DEVMHSIK	5	0.016601	3	1	4.51572e-09	115.88	RPSVQEQQDFC(1)DEVMHSIK	3	0.81193	2
MGG_01333T0	178	C	Magnaporthe oryzae 70-15 hypothetical protein (292 aa)	MGG_01333	1	7.38757e-25	197.4	TYADEASPVPSIC(1)SIYDGANWYER	3	-0.22029	1	1	1.75482e-25	204.65	TYADEASPVPSIC(1)SIYDGANWYER	3	0.15152	1
MGG_08311T0	132	C	Magnaporthe oryzae 70-15 oxidoreductase (353 aa)	MGG_08311	1	1.2298e-07	92.258	DGKPQQPLPPALTPHAHQIGAFFDYC(1)YR	5	0.37249	1	1	2.60083e-07	89.723	DGKPQQPLPPALTPHAHQIGAFFDYC(1)YR	4	0.054733	2
MGG_00647T0	395	C	Magnaporthe oryzae 70-15 hypothetical protein (498 aa)	MGG_00647	0.836967	0.000233491	92.943	HESC(0.837)GQC(0.162)TPC(0.001)R	3	-0.18062	1	0.957647	0.000120622	101.89	HESC(0.958)GQC(0.042)TPCR	3	-0.53686	2
MGG_01135T0	120	C	Magnaporthe oryzae 70-15 cytochrome c oxidase polypeptide IV (187 aa)	MGG_01135	1	4.15362e-13	178.03	SAGEEQFVGC(1)TGFPK	2	-0.42784	2	1	5.56961e-10	160.81	SAGEEQFVGC(1)TGFPK	2	-0.34311	2
MGG_03290T0	75	C	Magnaporthe oryzae 70-15 N-(5-amino-5-carboxypentanoyl)-L-cysteinyl-D-valine synthase (1281 aa)	MGG_03290	1	3.16094e-17	210.93	SADYVIAC(1)LAALR	2	-0.44968	2	1	8.28077e-22	210.93	SADYVIAC(1)LAALR	2	-0.57176	2
MGG_02653T0	688	C	Magnaporthe oryzae 70-15 6-phosphofructokinase (782 aa)	MGG_02653	1	4.75694e-08	154.46	C(1)IQHLEQYGPKPHEK	3	-0.10211	6	1	1.36305e-13	182.7	C(1)IQHLEQYGPKPHEK	2	0.12935	6
MGG_11165T0	205	C	Magnaporthe oryzae 70-15 hypothetical protein (1024 aa)	MGG_11165	1	2.99575e-05	123.51	TC(1)FDLLDMVK	3	-0.61785	1	1	5.26031e-09	154.24	TC(1)FDLLDMVK	2	-0.13965	2
MGG_17472T0	141	C	Magnaporthe oryzae 70-15 hypothetical protein (511 aa)	MGG_17472	1	7.14942e-06	98.943	C(1)WAYYWSAGDDQISK	3	-0.68551	1	1	7.77353e-06	96.673	C(1)WAYYWSAGDDQISK	3	-0.97103	1
MGG_03601T0	264	C	Magnaporthe oryzae 70-15 alpha-galactosidase (910 aa)	MGG_03601	1	3.47154e-10	143.67	HC(1)VLLAVTGTDHVLTGLR	4	-1.2754	1	1	1.68865e-10	144.97	HC(1)VLLAVTGTDHVLTGLR	4	-0.88349	1
MGG_04719T0	286	C	Magnaporthe oryzae 70-15 guanine nucleotide-binding protein subunit beta-like protein (317 aa)	MGG_04719	1	1.56143e-32	201.1	SREPEC(1)ISLAWSADGQTLFAGYTDNIIR	3	-1.3949	4	1	2.04286e-19	166.91	EPEC(1)ISLAWSADGQTLFAGYTDNIIR	3	-0.29563	1
MGG_11871T0	153	C	Magnaporthe oryzae 70-15 allantoicase (358 aa)	MGG_11871	1	9.57784e-08	112.67	GGWETILGYQEC(1)GPSQR	3	-0.42962	1	1	7.66242e-12	160.81	GGWETILGYQEC(1)GPSQR	3	-0.2549	1
MGG_14971T0	280	C	Magnaporthe oryzae 70-15 elongation factor 3 (1056 aa)	MGG_14971	1	1.38245e-06	142.43	AAVIVDNMC(1)K	2	-0.52633	3	1	0.000297482	101.66	AAVIVDNMC(1)K	2	-0.86002	3
MGG_15072T0	423	C	Magnaporthe oryzae 70-15 importin subunit alpha-1 (552 aa)	MGG_15072	1	1.16658e-15	166.34	YLVAQGC(1)IK	2	-0.94979	2	1	2.26869e-12	139.2	YLVAQGC(1)IK	2	-0.30815	2
MGG_08104T0	48	C	Magnaporthe oryzae 70-15 peptidyl-prolyl cis-trans isomerase (377 aa)	MGG_08104	1	0.00134006	89.142	ALC(1)TGEK	3	1.2637	2	1	0.00248676	83.753	ALC(1)TGEK	3	0.85794	2
MGG_07202T0	108	C	Magnaporthe oryzae 70-15 citrate synthase (474 aa)	MGG_07202	1	0.000202774	105.46	TIPEC(1)QELLPK	3	0.84142	2	1	4.28521e-05	124.67	TIPEC(1)QELLPK	3	0.90417	2
MGG_06072T0	86	C	Magnaporthe oryzae 70-15 survival factor 1 (390 aa)	MGG_06072	1	0.000450286	98.044	TTC(1)QFNTK	2	1.5027	2	1	5.95397e-05	117.84	TTC(1)QFNTK	2	2.1611	2
MGG_02378T0	453	C	Magnaporthe oryzae 70-15 glutamate decarboxylase (518 aa)	MGG_02378	1	0.0003021	94.692	C(1)DALIADVK	2	-0.52151	2	1	1.77225e-05	121.73	C(1)DALIADVK	2	-0.50426	2
MGG_17513T0	544	C	Magnaporthe oryzae 70-15 delta-1-pyrroline-5-carboxylate dehydrogenase (601 aa)	MGG_17513	1	4.15053e-09	174.87	NSAGNFYVNC(1)K	2	-0.9234	6	1	6.38292e-09	158.05	NSAGNFYVNC(1)K	2	0.71239	8
MGG_14976T0	152	C	Magnaporthe oryzae 70-15 hypothetical protein (553 aa)	MGG_14976	1	0.000336543	93.561	NQLC(1)LDWVK	2	1.4044	1	1	0.000570185	88.134	NQLC(1)LDWVK	2	2.0142	2
MGG_04435T0	436	C	Magnaporthe oryzae 70-15 bifunctional purine biosynthesis protein ADE17 (596 aa)	MGG_04435	1	2.12e-12	130.15	YTQSNSVC(1)YAANGQVIGLGAGQQSR	3	-0.10448	4	1	2.49698e-20	171.63	YTQSNSVC(1)YAANGQVIGLGAGQQSR	3	-0.43525	4
MGG_11871T0	30	C	Magnaporthe oryzae 70-15 allantoicase (358 aa)	MGG_11871	1	9.97878e-06	114.7	SIC(1)IDMVSAALGGK	2	0.6843	3	1	1.99456e-09	153.81	SIC(1)IDMVSAALGGK	2	1.0769	3
MGG_06392T0	388	C	Magnaporthe oryzae 70-15 ornithine aminotransferase (443 aa)	MGG_06392	1	3.54e-10	161.17	TAWDLC(1)MLLK	2	0.70808	1	1	4.42692e-06	132.57	TAWDLC(1)MLLK	2	0.23706	1
MGG_07176T0	107	C	Magnaporthe oryzae 70-15 GTP-binding protein rhoA (194 aa)	MGG_07176	1	1.54616e-08	107.72	WISEVLHFC(1)SGLPIILVGCK	3	-0.58026	2	1	1.1438e-07	110.6	WISEVLHFC(1)SGLPIILVGCK	3	0.29703	2
MGG_00543T0	131	C	Magnaporthe oryzae 70-15 hypothetical protein (727 aa)	MGG_00543	1	1.77351e-14	186.85	SAVLLAC(1)AALATPDGK	2	-0.30964	2	1	1.39079e-09	149.97	SAVLLAC(1)AALATPDGK	3	-0.1076	2
MGG_03894T0	147	C	Magnaporthe oryzae 70-15 protein arginine N-methyltransferase (782 aa)	MGG_03894	1	6.08087e-06	94.532	QALNLEVAYANFC(1)GVR	3	1.0053	1	1	2.53425e-24	228.03	QALNLEVAYANFC(1)GVR	2	-0.47358	2
MGG_04710T0	78	C	Magnaporthe oryzae 70-15 translational activator GCN1 (2679 aa)	MGG_04710	1	0.000993605	90.939	C(1)LVLLAK	3	-0.95879	2	1	0.000641346	92.692	C(1)LVLLAK	3	-0.81287	2
MGG_01296T0	307	C	Magnaporthe oryzae 70-15 hypothetical protein (595 aa)	MGG_01296	1	1.78147e-05	129.82	C(1)DHSLLGGEWVR	4	0.068343	1	1	1.37981e-05	126.19	C(1)DHSLLGGEWVR	4	-0.030663	2
MGG_06270T0	11	C	Magnaporthe oryzae 70-15 adenosine kinase (362 aa)	MGG_06270	1	3.49702e-17	159.67	LFC(1)LENPLLDIQAVGDEALLNK	4	0.64721	2	1	2.59896e-20	177.09	LFC(1)LENPLLDIQAVGDEALLNK	4	0.52248	2
MGG_00942T0	279	C	Magnaporthe oryzae 70-15 branched-chain-amino-acid aminotransferase (420 aa)	MGG_00942	1	4.56864e-10	105.35	GFHQILWLYGPEGYC(1)TEAGASNFFVLMK	4	0.74875	1	1	4.70397e-10	106.88	GFHQILWLYGPEGYC(1)TEAGASNFFVLMK	4	0.073756	1
MGG_09601T0	436	C	Magnaporthe oryzae 70-15 alpha-xylosidase (668 aa)	MGG_09601	1	0.00066824	93.162	C(1)AWAGSQK	2	1.9993	1	1	0.00046021	102.51	C(1)AWAGSQK	2	1.9027	1
MGG_05664T0	354	C	Magnaporthe oryzae 70-15 cAMP-specific 3',5'-cyclic phosphodiesterase 7B (894 aa)	MGG_05664	1	7.59983e-06	112.42	MSTDQLSTFLIAC(1)R	3	-0.85721	1	1	1.69179e-05	94.717	MSTDQLSTFLIAC(1)R	3	-0.055633	1
MGG_00317T0	207	C	Magnaporthe oryzae 70-15 fumarylacetoacetase (438 aa)	MGG_00317	1	0.000586981	95.909	VPTTAPC(1)R	3	-0.25543	2	1	0.000758978	94.114	VPTTAPC(1)R	3	-0.36635	2
MGG_03984T0	274	C	Magnaporthe oryzae 70-15 54S ribosomal protein L7 (360 aa)	MGG_03984	1	0.000527603	80.219	C(1)IHIVMPQIK	3	-0.38223	2	1	0.000331587	80.165	C(1)IHIVMPQIK	4	-0.69881	1
MGG_04013T0	69	C	Magnaporthe oryzae 70-15 small nuclear ribonucleoprotein Sm D2 (118 aa)	MGG_04013	1	0.000176454	99.752	HC(1)NMVLENVK	3	-0.13521	2	1	3.51551e-05	124.67	HC(1)NMVLENVK	2	-0.32412	3
MGG_14014T0	254	C	Magnaporthe oryzae 70-15 ubiquitin homeostasis protein lub1 (798 aa)	MGG_14014	1	8.22525e-15	131.56	GQQVAELHGHESYVYSLAC(1)LPSGEIVSVGEDR	5	-0.46323	1	1	6.67248e-18	135.52	GQQVAELHGHESYVYSLAC(1)LPSGEIVSVGEDR	5	-0.2496	1
MGG_00905T0	86	C	Magnaporthe oryzae 70-15 Sec14 cytosolic factor (344 aa)	MGG_00905	1	0.00161871	80.229	MFVDC(1)EK	2	0.82645	1	1	0.000952616	100.75	MFVDC(1)EK	2	0.94632	2
MGG_06472T0	73	C	Magnaporthe oryzae 70-15 proteasome component PRE6 (270 aa)	MGG_06472	1	2.07882e-14	167.63	IGLIDTHVC(1)LAFAGLNADAR	4	-0.092345	2	1	2.71089e-14	155.49	IGLIDTHVC(1)LAFAGLNADAR	4	0.13685	2
MGG_03517T0	366	C	Magnaporthe oryzae 70-15 hypothetical protein (734 aa)	MGG_03517	1	3.6054e-08	123.02	TAVGTGSTIINC(1)VIGER	3	0.29509	1	1	3.62488e-07	110.12	TAVGTGSTIINC(1)VIGER	3	0.54449	1
MGG_13485T0	64	C	Magnaporthe oryzae 70-15 2-isopropylmalate synthase (617 aa)	MGG_13485	1	0.000509659	98.523	MLC(1)ELGYK	2	-1.1993	3	1	2.14806e-05	122.18	MLC(1)ELGYK	2	-1.5559	4
MGG_06000T0	137	C	Magnaporthe oryzae 70-15 hypothetical protein (151 aa)	MGG_06000	1	8.4346e-06	89.468	VMETVGLAC(1)VLTWWGTR	3	1.5515	2	1	1.35488e-06	98.062	VMETVGLAC(1)VLTWWGTR	3	0.54668	1
MGG_07176T0	83	C	Magnaporthe oryzae 70-15 GTP-binding protein rhoA (194 aa)	MGG_07176	1	1.28314e-10	112.57	LRPLSYPDSHVILIC(1)FAIDSPDSLDNVQEK	5	0.77089	1	1	1.61518e-21	161.04	LRPLSYPDSHVILIC(1)FAIDSPDSLDNVQEK	5	0.98357	1
MGG_00356T0	973	C	Magnaporthe oryzae 70-15 splicing factor 3B subunit 1 (1216 aa)	MGG_00356	1	1.07693e-05	133.81	IC(1)FELLDMLK	3	-0.41051	1	1	9.23411e-06	128.03	IC(1)FELLDMLK	3	-0.66286	1
MGG_01305T0	85	C	Magnaporthe oryzae 70-15 hypothetical protein (144 aa)	MGG_01305	1	3.89462e-06	148.94	DKFEEDC(1)K	2	0.50935	2	1	5.744e-07	140.16	DKFEEDC(1)K	2	-0.24609	2
MGG_00923T0	378	C	Magnaporthe oryzae 70-15 serine hydroxymethyltransferase (483 aa)	MGG_00923	1	1.71487e-17	210.14	VEAVLEQINIAC(1)NK	2	0.91658	2	1	3.85589e-17	200.16	VEAVLEQINIAC(1)NK	2	0.0843	2
MGG_13485T0	320	C	Magnaporthe oryzae 70-15 2-isopropylmalate synthase (617 aa)	MGG_13485	1	0.000169783	108.26	VIGVVEVC(1)NK	2	1.3484	2	1	0.00014075	110.31	VIGVVEVC(1)NK	2	0.80083	2
MGG_02096T0	322	C	Magnaporthe oryzae 70-15 glycoside hydrolase (831 aa)	MGG_02096	1	0.000117497	113.44	YEDLYEEFC(1)R	2	-0.59286	2	1	1.90395e-05	128.81	YEDLYEEFC(1)R	2	-0.58332	2
MGG_06571T0	39	C	Magnaporthe oryzae 70-15 60S ribosomal protein L43 (93 aa)	MGG_06571	1	5.17098e-05	131.06	YTC(1)TFCGK	2	-0.21081	2	1	4.19749e-06	131.22	YTC(1)TFCGK	2	-0.31426	1
MGG_00923T0	90	C	Magnaporthe oryzae 70-15 serine hydroxymethyltransferase (483 aa)	MGG_00923	1	2.47307e-24	230.93	YYGGNQHIDEIELLC(1)QR	2	0.96474	3	1	8.75538e-10	145.04	YYGGNQHIDEIELLC(1)QR	4	0.34114	3
MGG_03707T0	330	C	Magnaporthe oryzae 70-15 NADP-dependent leukotriene B4 12-hydroxydehydrogenase (404 aa)	MGG_03707	1	0.000296496	90.15	NWFEVISC(1)R	3	0.202	1	1	0.000171248	91.658	NWFEVISC(1)R	3	-0.069389	1
MGG_06211T0	445	C	Magnaporthe oryzae 70-15 striatin Pro11 (853 aa)	MGG_06211	1	2.92095e-09	104.53	TVIFSGGGSPGEPEIC(1)TAGDDGLIK	3	1.2663	1	1	1.95746e-06	83.312	TVIFSGGGSPGEPEIC(1)TAGDDGLIK	3	1.1678	1
MGG_03600T0	134	C	Magnaporthe oryzae 70-15 mitochondrial-processing peptidase subunit beta (474 aa)	MGG_03600	1	7.64153e-06	132.06	C(1)VDILADILQNSK	2	1.2489	3	1	2.36248e-12	174.95	C(1)VDILADILQNSK	2	1.3381	3
MGG_01922T0	156	C	Magnaporthe oryzae 70-15 polysaccharide deacetylase (315 aa)	MGG_01922	1	2.93291e-14	136.71	EGAQLLLDYGIEYDHSMSHHDC(1)QAYYLR	4	-0.89367	1	1	6.473e-07	80.117	EGAQLLLDYGIEYDHSMSHHDC(1)QAYYLR	5	1.8315	1
MGG_06065T0	480	C	Magnaporthe oryzae 70-15 hsp88-like protein (713 aa)	MGG_06065	1	1.41132e-09	167.37	GVQANGGQDDFMIC(1)K	3	0.57728	10	1	4.17479e-11	171.21	GVQANGGQDDFMIC(1)K	3	-0.425	8
MGG_01712T0	149	C	Magnaporthe oryzae 70-15 isocitrate dehydrogenase subunit 2 (386 aa)	MGG_01712	1	0.000159802	113.93	TFNLFANLRPC(1)R	3	-0.29569	2	1	0.000239647	84.687	TFNLFANLRPC(1)R	3	-0.28181	2
MGG_03236T0	83	C	Magnaporthe oryzae 70-15 40S ribosomal protein S6-B (240 aa)	MGG_03236	1	0.00024285	101.35	LLLSDGHSC(1)YR	2	0.52289	3	1	0.000135279	111.5	LLLSDGHSC(1)YR	2	0.25631	3
MGG_01058T0	118	C	Magnaporthe oryzae 70-15 adenylate kinase 1 (277 aa)	MGG_01058	1	1.12065e-06	145.46	EELDTNVEC(1)K	2	-0.57683	1	1	6.07981e-10	169.99	EELDTNVEC(1)K	2	0.14637	1
MGG_02471T0	71	C	Magnaporthe oryzae 70-15 transketolase (688 aa)	MGG_02471	1	3.60242e-13	128.37	FVLSNGHGC(1)MLQYALLHLFGYAVSMDDLKK	4	-0.64357	4	1	4.82686e-26	174.89	FVLSNGHGC(1)MLQYALLHLFGYAVSMDDLKK	4	-0.35235	5
MGG_09523T0	1755	C	Magnaporthe oryzae 70-15 atypical/PIKK/TRRAP protein kinase (3862 aa)	MGG_09523	1	0.000526917	89.296	C(1)LDIYAGR	2	-0.11684	2	1	0.000618736	84.916	C(1)LDIYAGR	3	0.90325	2
MGG_01222T0	37	C	Magnaporthe oryzae 70-15 hypothetical protein (75 aa)	MGG_01222	1	0.000121015	119.21	NIQC(1)EIC(1)K	3	-1.1507	2	1	0.000195741	104.01	NIQC(1)EIC(1)K	3	-0.89168	2
MGG_10171T0	313	C	Magnaporthe oryzae 70-15 hypothetical protein (402 aa)	MGG_10171	1	1.13972e-12	121.26	TVIDEYC(1)DIPYVETECGYACSDHASASK	4	0.30275	1	1	2.38717e-09	104.01	TVIDEYC(1)DIPYVETECGYACSDHASASK	4	0.12511	1
MGG_09289T0	220	C	Magnaporthe oryzae 70-15 hexokinase (482 aa)	MGG_09289	0.998687	2.44703e-06	83.436	IGC(0.999)IFGTGC(0.001)NAAYMEECGSIPK	3	0.15273	1	0.998512	5.56944e-06	83.395	IGC(0.999)IFGTGC(0.001)NAAYMEECGSIPK	3	-0.21721	1
MGG_08637T0	297	C	Magnaporthe oryzae 70-15 mitochondrial import receptor subunit tom-40 (356 aa)	MGG_08637	1	0.00158131	80.438	MTC(1)LAEK	2	0.27701	3	1	0.0028407	80.438	MTC(1)LAEK	2	0.2104	2
MGG_10583T0	278	C	Magnaporthe oryzae 70-15 12-oxophytodienoate reductase 1 (410 aa)	MGG_10583	1	3.13619e-05	136.11	KETWGYLC(1)R	2	-0.47706	4	1	4.96047e-05	120.46	KETWGYLC(1)R	2	0.11309	5
MGG_01689T0	63	C	Magnaporthe oryzae 70-15 rho GDP dissociation inhibitor (200 aa)	MGG_01689	1	1.98392e-07	146.96	VC(1)IIYSLTMESPGRDPVK	3	-0.55015	6	1	8.45643e-09	122.5	VC(1)IIYSLTMESPGRDPVK	4	0.059069	6
MGG_15019T0	440	C	Magnaporthe oryzae 70-15 peroxisomal copper amine oxidase (705 aa)	MGG_15019	1	1.94867e-19	158.29	LTGMLNTYC(1)LHSSETAAPYGTEVAR	3	-0.68362	2	1	2.59992e-15	148.53	LTGMLNTYC(1)LHSSETAAPYGTEVAR	4	0.046181	2
MGG_04340T0	69	C	Magnaporthe oryzae 70-15 hypothetical protein (481 aa)	MGG_04340	1	0.000101546	115.33	TLSQC(1)LHLVGR	4	0.5222	8	1	0.0001372	109.39	TLSQC(1)LHLVGR	2	-0.010304	9
MGG_01121T0	99	C	Magnaporthe oryzae 70-15 vesicular-fusion protein SEC17 (293 aa)	MGG_01121	1	6.26319e-05	115.7	C(1)VEMAIAQYCR	3	0.26124	2	1	0.000278571	82.029	C(1)VEMAIAQYCR	3	-0.12604	1
MGG_02443T0	359	C	Magnaporthe oryzae 70-15 hypothetical protein (882 aa)	MGG_02443	1	0.000575968	86.833	EFC(1)ESLLR	2	-0.073135	2	1	0.00113566	89.296	EFC(1)ESLLR	2	0.0025973	2
MGG_08182T0	206	C	Magnaporthe oryzae 70-15 glycolipid 2-alpha-mannosyltransferase (392 aa)	MGG_08182	1	5.01338e-07	149.69	VHFFC(1)DIDYDVFR	2	-0.90113	3	1	1.46753e-05	117.09	VHFFC(1)DIDYDVFR	3	0.22532	2
MGG_04556T0	152	C	Magnaporthe oryzae 70-15 alcohol dehydrogenase 1 (340 aa)	MGG_04556	1	1.91151e-05	81.651	YAPILC(1)AGVTTFNSIK	3	2.2501	1	1	4.07267e-05	83.37	YAPILC(1)AGVTTFNSIK	3	1.9866	1
MGG_02526T0	459	C	Magnaporthe oryzae 70-15 exportin-1 (1082 aa)	MGG_02526	1	6.21593e-19	188.56	EC(1)LVYLTHLDVTDMETIMIDK	4	0.29781	1	1	1.56694e-33	230.99	EC(1)LVYLTHLDVTDMETIMIDK	4	0.1673	1
MGG_17532T0	189	C	Magnaporthe oryzae 70-15 hypothetical protein (231 aa)	MGG_17532	1	4.366e-09	167.11	EIC(1)WVFADDMKDWELK	4	-1.489	4	1	2.32691e-11	159.02	EIC(1)WVFADDMKDWELK	3	0.21687	5
MGG_14232T0	505	C	Magnaporthe oryzae 70-15 nitrate reductase 1 (592 aa)	MGG_14232	1	6.15897e-13	177.93	C(1)WDNSLNTQPPEVR	3	-0.32122	1	1	8.33294e-14	187.97	C(1)WDNSLNTQPPEVR	3	-0.35322	1
MGG_11543T0	156	C	Magnaporthe oryzae 70-15 lactoylglutathione lyase (358 aa)	MGG_11543	1	1.24288e-18	197.17	GFGHTCISVDNIQAAC(1)K	4	-0.71475	4	1	4.02028e-12	166.04	GFGHTC(1)ISVDNIQAAC(1)K	5	0.21105	4
MGG_06427T0	35	C	Magnaporthe oryzae 70-15 mitochondrial import inner membrane translocase subunit tim-9 (88 aa)	MGG_06427	0.999996	1.81893e-08	135.09	LVDHC(1)FMSCIDDFSSK	3	-0.73508	1	0.999973	1.51661e-06	98.062	LVDHC(1)FMSCIDDFSSK	3	-0.059332	2
MGG_15527T0	269	C	Magnaporthe oryzae 70-15 hypothetical protein (340 aa)	MGG_15527	1	0.000405976	93.561	YILC(1)QYNIER	2	1.678	2	1	0.000281903	102.52	YILC(1)QYNIER	2	1.9603	2
MGG_06466T0	339	C	Magnaporthe oryzae 70-15 cysteine synthase (376 aa)	MGG_06466	1	4.64331e-14	196.11	GHTVVTMLC(1)DGAYR	3	0.576	5	1	6.7764e-14	190.27	GHTVVTMLC(1)DGAYR	2	-0.11448	4
MGG_01114T0	95	C	Magnaporthe oryzae 70-15 NADP-dependent mannitol dehydrogenase (348 aa)	MGG_01114	0.96308	9.23145e-08	118.21	VAADNAELC(0.963)GHC(0.035)FYC(0.001)R	3	-0.86153	1	0.869606	1.7225e-09	143.97	VAADNAELC(0.87)GHC(0.13)FYC(0.001)R	3	-0.6278	1
MGG_07928T0	126	C	Magnaporthe oryzae 70-15 ubiquitin-40S ribosomal protein S27a (155 aa)	MGG_07928	0.999999	6.81935e-06	81.016	ECPNETC(1)GAGIFMAAMQDR	3	-1.9541	1	0.999999	1.07809e-05	89.557	ECPNETC(1)GAGIFMAAMQDR	3	-1.8894	1
MGG_01205T0	543	C	Magnaporthe oryzae 70-15 tRNA-dihydrouridine synthase 3 (740 aa)	MGG_01205	1	5.08173e-06	87.729	KPADWGYIAEC(1)AALIQSYR	3	-0.42116	2	1	1.24986e-08	113.71	KPADWGYIAEC(1)AALIQSYR	3	0.1396	2
MGG_04034T0	297	C	Magnaporthe oryzae 70-15 formate dehydrogenase (443 aa)	MGG_04034	1	6.98665e-18	159.56	RVDNLEEMLAQC(1)DVVTINCPLHEK	3	0.078935	4	1	1.19321e-20	176.09	RVDNLEEMLAQC(1)DVVTINCPLHEK	3	0.061541	4
MGG_12775T0	53	C	Magnaporthe oryzae 70-15 voltage-gated K+ channel beta subunit (354 aa)	MGG_12775	1	1.05841e-06	96.55	QAYDC(1)GINFFDTAESYAGGK	3	-0.99137	1	1	5.06325e-07	99.343	QAYDC(1)GINFFDTAESYAGGK	3	-1.2208	1
MGG_13499T0	360	C	Magnaporthe oryzae 70-15 acetyl-CoA acetyltransferase (402 aa)	MGG_13499	1	8.01286e-23	159.13	ILNLDPETVNVFGGSVAIGHPLGC(1)SGAR	5	-0.82097	2	1	1.81957e-16	139.19	ILNLDPETVNVFGGSVAIGHPLGC(1)SGAR	3	-1.2833	2
MGG_07768T0	295	C	Magnaporthe oryzae 70-15 clathrin heavy chain (1681 aa)	MGG_07768	1	5.76051e-17	182.15	YGFIHLYDLENGTC(1)IFMNR	4	0.59624	3	1	4.51678e-14	158.45	YGFIHLYDLENGTC(1)IFMNR	4	1.3486	3
MGG_00471T0	363	C	Magnaporthe oryzae 70-15 exocyst complex component Sec15 (775 aa)	MGG_00471	1	2.5574e-08	156.24	SPVDVDELWDSLC(1)R	3	0.088325	1	1	7.03611e-08	145.43	SPVDVDELWDSLC(1)R	3	0.39673	1
MGG_09235T0	444	C	Magnaporthe oryzae 70-15 DnaJ domain-containing protein (541 aa)	MGG_09235	1	3.83855e-05	125.72	EVC(1)DAVLNDK	2	1.3693	1	1	7.07984e-10	169.65	EVC(1)DAVLNDK	2	1.6781	1
MGG_15072T0	398	C	Magnaporthe oryzae 70-15 importin subunit alpha-1 (552 aa)	MGG_15072	1	1.73403e-10	119.5	EAC(1)WAISNATSGGLQKPDQIR	3	-0.14804	2	1	2.83309e-06	91.889	EAC(1)WAISNATSGGLQKPDQIR	3	-0.20993	2
MGG_06261T0	1148	C	Magnaporthe oryzae 70-15 eukaryotic translation initiation factor 3 135 kDa subunit (1312 aa)	MGG_06261	1	9.00133e-05	122.74	IC(1)EVVFGR	2	-0.055452	2	1	1.7137e-05	122.74	IC(1)EVVFGR	2	0.034239	2
MGG_08597T0	299	C	Magnaporthe oryzae 70-15 hypothetical protein (327 aa)	MGG_08597	1	1.52239e-05	96.464	VGFNNMLC(1)IEPGAVR	2	-0.87676	2	1	4.87495e-05	81.632	VGFNNMLC(1)IEPGAVR	2	0.85033	2
MGG_00922T0	116	C	Magnaporthe oryzae 70-15 vacuolar protease A (396 aa)	MGG_00922	1	5.34837e-07	85.849	VILDTGSSNLWVPSSSC(1)GSIAC(1)YLHNK	4	-1.2349	3	1	1.23664e-06	81.974	VILDTGSSNLWVPSSSC(1)GSIAC(1)YLHNK	4	-0.92602	3
MGG_01922T0	284	C	Magnaporthe oryzae 70-15 polysaccharide deacetylase (315 aa)	MGG_01922	1	7.86426e-16	190.74	SHEGVEFVTMEQIC(1)DEFK	4	-0.85329	2	1	7.62557e-13	166.57	SHEGVEFVTMEQIC(1)DEFK	3	0.16915	2
MGG_00063T0	210	C	Magnaporthe oryzae 70-15 glycogen debranching enzymye (1589 aa)	MGG_00063	1	1.25606e-09	113.13	GTSNSPYSLYDQLSWDPEC(1)FPEGEK	3	-0.18447	1	1	3.48406e-09	108.44	GTSNSPYSLYDQLSWDPEC(1)FPEGEK	3	-0.85522	1
MGG_07031T0	164	C	Magnaporthe oryzae 70-15 proteasome subunit beta type-2 (204 aa)	MGG_07031	1	3.83406e-05	125.74	ILTMC(1)TDELKR	2	-1.6822	7	1	0.000281771	102.53	ILTMC(1)TDELKR	2	-1.1038	6
MGG_00876T0	493	C	Magnaporthe oryzae 70-15 phenylalanyl-tRNA synthetase (584 aa)	MGG_00876	1	7.79248e-30	233.89	HWAAAYC(1)GTTSGFEVVHGLLDR	5	0.42273	2	1	2.16343e-17	164.94	HWAAAYC(1)GTTSGFEVVHGLLDR	5	0.46599	2
MGG_00223T0	112	C	Magnaporthe oryzae 70-15 fructose-bisphosphate aldolase 1 (361 aa)	MGG_00223	1	3.37377e-06	90.385	SIAPIYGVPVVLHTDHC(1)AK	3	0.63535	2	1	8.18162e-06	90.385	SIAPIYGVPVVLHTDHC(1)AK	5	0.61248	2
MGG_15774T0	266	C	Magnaporthe oryzae 70-15 ketol-acid reductoisomerase (401 aa)	MGG_15774	1	1.0496e-10	125.61	GC(1)LMGGIHGMFLAQYEVLR	4	-0.021945	1	1	3.2804e-07	107.98	GC(1)LMGGIHGMFLAQYEVLR	4	0.086966	1
MGG_03855T0	43	C	Magnaporthe oryzae 70-15 hypothetical protein (237 aa)	MGG_03855	1	4.5643e-14	158.44	YNPEAVGTLEQYLTTQC(1)EER	3	1.5538	1	1	3.41402e-10	131.09	YNPEAVGTLEQYLTTQC(1)EER	3	0.94719	1
MGG_03670T0	455	C	Magnaporthe oryzae 70-15 subtilisin-like proteinase Spm1 (537 aa)	MGG_03670	1	2.3348e-08	104.97	DTPNVLAWNGGGC(1)SNYFEIVSK	3	-0.1238	1	1	8.22502e-10	117.01	DTPNVLAWNGGGC(1)SNYFEIVSK	3	-1.1215	1
MGG_06599T0	223	C	Magnaporthe oryzae 70-15 AGC/AKT protein kinase (648 aa)	MGG_06599	1	0.000239201	101.38	SQDIFLGVC(1)R	2	-0.2471	2	1	7.31857e-05	114.89	SQDIFLGVC(1)R	2	-0.22894	2
MGG_10192T0	427	C	Magnaporthe oryzae 70-15 eukaryotic translation initiation factor 3 subunit A (1074 aa)	MGG_10192	1	1.34222e-08	133.86	DLYNILEVDFHPLSIC(1)K	3	-1.4951	2	1	1.31918e-09	141.13	DLYNILEVDFHPLSIC(1)K	3	-1.7115	2
MGG_00450T0	327	C	Magnaporthe oryzae 70-15 phosphoenolpyruvate carboxykinase (602 aa)	MGG_00450	1	1.72249e-25	196.1	MLIGDDEHC(1)WSDSGVFNIEGGCYAK	3	0.047119	5	1	1.46398e-45	259.35	MLIGDDEHC(1)WSDSGVFNIEGGCYAK	3	-0.49522	4
MGG_00063T0	587	C	Magnaporthe oryzae 70-15 glycogen debranching enzymye (1589 aa)	MGG_00063	1	2.85167e-07	97.94	VRPDLYVC(1)GELFTGSEEMDYVFVK	4	0.72361	1	1	5.21646e-09	110.94	VRPDLYVC(1)GELFTGSEEMDYVFVK	4	0.57459	1
MGG_05299T0	148	C	Magnaporthe oryzae 70-15 alkaline phosphatase (588 aa)	MGG_05299	1	6.6096e-12	119.27	SSNSLVTDSAAGATAFSC(1)GLK	3	-0.35345	1	1	9.58857e-06	81.144	SSNSLVTDSAAGATAFSC(1)GLK	3	-0.62359	1
MGG_17680T0	25	C	Magnaporthe oryzae 70-15 hypothetical protein (117 aa)	MGG_17680	1	7.59983e-06	112.42	LVFFTPPAALTQC(1)K	2	-0.03384	2	1	2.0134e-07	133.16	LVFFTPPAALTQC(1)K	2	0.5456	2
MGG_00168T0	303	C	Magnaporthe oryzae 70-15 hypothetical protein (647 aa)	MGG_00168	1	6.9969e-14	128.71	AGLPNQDLEFVQFHPTGIYGAGC(1)LITEGSR	4	0.85301	1	1	3.55994e-17	138.34	AGLPNQDLEFVQFHPTGIYGAGC(1)LITEGSR	4	0.55556	1
MGG_06919T0	179	C	Magnaporthe oryzae 70-15 40S ribosomal protein S3aE (257 aa)	MGG_06919	1	0.000138905	89.43	EASTC(1)TLQQLTNK	2	-2.2413	1	1	3.69283e-05	117.27	EASTC(1)TLQQLTNK	2	-1.9666	1
MGG_10504T0	689	C	Magnaporthe oryzae 70-15 coatomer beta' subunit (856 aa)	MGG_10504	1	3.67274e-09	107.56	TVGDAALAAWDVALAAEC(1)FSHAR	4	-0.32869	1	1	2.77222e-08	107.25	TVGDAALAAWDVALAAEC(1)FSHAR	4	-0.70002	1
MGG_00946T0	229	C	Magnaporthe oryzae 70-15 Poly(A)+ RNA export protein (359 aa)	MGG_00946	1	1.59857e-07	103.88	C(1)AIQYVEDKDSSSNFSFK	3	0.032048	3	1	1.75065e-08	117.65	C(1)AIQYVEDKDSSSNFSFK	3	-0.54193	3
MGG_01058T0	67	C	Magnaporthe oryzae 70-15 adenylate kinase 1 (277 aa)	MGG_01058	1	9.93634e-05	86.803	FSC(1)C(1)HLATGDMLR	5	-1.4687	6	1	0.000131434	82.069	FSC(1)C(1)HLATGDMLR	3	-0.83947	6
MGG_06958T0	304	C	Magnaporthe oryzae 70-15 hsp70-like protein (652 aa)	MGG_06958	1	0.00024427	100.88	FEELC(1)QDLFR	3	0.32401	5	1	0.000131165	110.84	FEELC(1)QDLFR	3	1.0342	6
MGG_06643T0	442	C	Magnaporthe oryzae 70-15 hypothetical protein (780 aa)	MGG_06643	1	5.99217e-08	129.88	TC(1)LSAVDSGLGWTLSR	2	-0.085413	2	1	1.76785e-07	116.83	TC(1)LSAVDSGLGWTLSR	2	-0.12002	2
MGG_06720T0	256	C	Magnaporthe oryzae 70-15 ATP-citrate synthase subunit 2 (487 aa)	MGG_06720	1	0.000319758	83.204	LDQTADFEC(1)GVK	3	-0.14936	2	1	2.81124e-05	127.71	LDQTADFEC(1)GVK	3	0.17039	2
MGG_00476T0	106	C	Magnaporthe oryzae 70-15 xaa-Pro aminopeptidase 1 (684 aa)	MGG_00476	1	3.49278e-18	161.68	SIDVYIVPTEDAHSSEYIAPC(1)DGR	3	-0.43905	2	1	2.84409e-14	145.04	SIDVYIVPTEDAHSSEYIAPC(1)DGR	4	0.50784	2
MGG_10568T0	102	C	Magnaporthe oryzae 70-15 sterol 24-C-methyltransferase (381 aa)	MGG_10568	1	1.64342e-15	148.38	HYYNLATDIYEYGWGQSFHFC(1)R	5	0.056437	2	1	3.86223e-10	122.19	HYYNLATDIYEYGWGQSFHFC(1)R	5	-0.13591	2
MGG_04540T0	200	C	Magnaporthe oryzae 70-15 inosine-uridine preferring nucleoside hydrolase (434 aa)	MGG_04540	1	5.98154e-19	149.52	EVC(1)VMGGAINVPGNITPVAEFNTFADAVATAR	4	1.8484	1	1	3.08357e-11	111.89	EVC(1)VMGGAINVPGNITPVAEFNTFADAVATAR	4	1.928	1
MGG_00922T0	121	C	Magnaporthe oryzae 70-15 vacuolar protease A (396 aa)	MGG_00922	1	5.34837e-07	85.849	VILDTGSSNLWVPSSSC(1)GSIAC(1)YLHNK	4	-1.2349	2	1	1.23664e-06	81.974	VILDTGSSNLWVPSSSC(1)GSIAC(1)YLHNK	4	-0.92602	2
MGG_10192T0	195	C	Magnaporthe oryzae 70-15 eukaryotic translation initiation factor 3 subunit A (1074 aa)	MGG_10192	1	1.24535e-06	98.062	LELLYQSTAMQAFEFC(1)LK	3	1.9143	1	1	6.37669e-09	125.45	LELLYQSTAMQAFEFC(1)LK	3	1.7893	1
MGG_08178T0	677	C	Magnaporthe oryzae 70-15 U3 small nucleolar RNA-associated protein 13 (943 aa)	MGG_08178	1	7.05707e-11	131.67	VWDANTGEC(1)VATLDNHTDR	3	-0.40516	2	1	1.07376e-12	150.7	VWDANTGEC(1)VATLDNHTDR	4	-0.5349	2
MGG_06685T0	22	C	Magnaporthe oryzae 70-15 cytochrome c (109 aa)	MGG_06685	1	3.01356e-06	130.95	C(1)EQC(1)HTVDAAGGNK	3	-0.86567	3	1	6.19292e-09	152.07	C(1)EQC(1)HTVDAAGGNK	5	-1.0389	4
MGG_02624T0	17	C	Magnaporthe oryzae 70-15 transaldolase (325 aa)	MGG_02624	1	3.76255e-13	176.28	SSGTTVVC(1)DSGDFATIGK	2	0.029803	2	1	1.24693e-24	220.64	SSGTTVVC(1)DSGDFATIGK	2	-0.21606	2
MGG_02086T0	168	C	Magnaporthe oryzae 70-15 proteasome component PRE3 (229 aa)	MGG_02086	1	3.38401e-35	251.13	QAYAIGGSGSTYIYGYC(1)DANWR	2	1.4084	3	1	1.50422e-17	170.11	QAYAIGGSGSTYIYGYC(1)DANWR	4	-0.59205	3
MGG_10440T0	57	C	Magnaporthe oryzae 70-15 endoribonuclease L-PSP (129 aa)	MGG_10440	1	2.99397e-07	84.152	ANGFVFVSGAVPMDPVSMQIIDGDIQAHTHQC(1)IK	5	-4.3288	1	1	4.7024e-10	99.357	ANGFVFVSGAVPMDPVSMQIIDGDIQAHTHQC(1)IK	5	0.52603	1
MGG_11934T0	162	C	Magnaporthe oryzae 70-15 acetylornithine aminotransferase (465 aa)	MGG_11934	1	1.18993e-05	84.94	SVFVC(1)NSGSEANEAAIK	3	0.41334	1	1	1.08352e-05	91.401	SVFVC(1)NSGSEANEAAIK	3	0.24043	1
MGG_13290T0	233	C	Magnaporthe oryzae 70-15 alpha/beta hydrolase (323 aa)	MGG_13290	1	3.06119e-08	106.57	ATC(1)EDYAAGSNEDVVEQVR	3	0.78531	1	1	2.31002e-09	124.43	ATC(1)EDYAAGSNEDVVEQVR	3	1.7998	1
MGG_00063T0	1176	C	Magnaporthe oryzae 70-15 glycogen debranching enzymye (1589 aa)	MGG_00063	1	7.75714e-29	242.19	DSIWFFLQC(1)IQDYTR	2	1.5075	2	1	3.32701e-23	226.67	DSIWFFLQC(1)IQDYTR	2	0.14037	2
MGG_00901T0	120	C	Magnaporthe oryzae 70-15 2,3-bisphosphoglycerate-independent phosphoglycerate mutase (521 aa)	MGG_00901	1	4.85261e-06	104.09	LHLC(1)GLVSHGGVHSK	3	0.92183	1	1	2.01259e-06	114.64	LHLC(1)GLVSHGGVHSK	3	0.2558	1
MGG_09640T0	463	C	Magnaporthe oryzae 70-15 alpha-amylase 1 (533 aa)	MGG_09640	1	2.20896e-06	125.83	GFGSGDDIVEILTC(1)K	2	0.46438	2	1	2.76676e-08	150.05	GFGSGDDIVEILTC(1)K	2	0.22923	2
MGG_06913T0	404	C	Magnaporthe oryzae 70-15 seryl-tRNA synthetase (498 aa)	MGG_06913	1	2.69114e-07	103.13	TMC(1)ALLENYQTEDGFK	3	-1.2233	1	1	1.68906e-08	130.21	TMC(1)ALLENYQTEDGFK	3	-0.87917	1
MGG_03537T0	401	C	Magnaporthe oryzae 70-15 importin subunit beta-3 (1099 aa)	MGG_03537	1	2.78914e-06	115.91	HAALMAISAISEGC(1)R	3	0.10616	2	1	6.92838e-07	127.36	HAALMAISAISEGC(1)R	3	-0.27118	2
MGG_00450T0	547	C	Magnaporthe oryzae 70-15 phosphoenolpyruvate carboxykinase (602 aa)	MGG_00450	1	1.89857e-06	138.45	SC(1)PGVPSELLNPK	2	2.4141	1	1	5.71438e-07	145.09	SC(1)PGVPSELLNPK	2	2.0603	2
MGG_04719T0	207	C	Magnaporthe oryzae 70-15 guanine nucleotide-binding protein subunit beta-like protein (317 aa)	MGG_04719	1	6.10197e-29	179.17	LQTDHIGHTGYINTVTISPDGSLC(1)ASGGK	3	0.92437	3	1	3.95646e-26	178.7	LQTDHIGHTGYINTVTISPDGSLC(1)ASGGK	3	-0.6989	3
MGG_05673T0	106	C	Magnaporthe oryzae 70-15 40S ribosomal protein S3 (263 aa)	MGG_05673	1	8.50632e-06	136.93	GLSAVAQC(1)ESLR	2	0.3896	2	1	3.17514e-06	133.15	GLSAVAQC(1)ESLR	2	0.048169	2
MGG_06189T0	323	C	Magnaporthe oryzae 70-15 hypothetical protein (391 aa)	MGG_06189	1	7.14634e-10	119.38	GVFDTQSTTDISSSC(1)DTFK	3	-0.042609	1	1	6.02339e-17	172.37	GVFDTQSTTDISSSC(1)DTFK	3	0.061247	1
MGG_03244T0	279	C	Magnaporthe oryzae 70-15 V-type proton ATPase subunit B (515 aa)	MGG_03244	1	2.34545e-08	129.05	HVLVILTDLSSYC(1)DALR	4	1.6271	2	1	3.6101e-08	119.46	HVLVILTDLSSYC(1)DALR	4	1.4979	2
MGG_05449T0	39	C	Magnaporthe oryzae 70-15 60S ribosomal protein L16 (203 aa)	MGG_05449	1	3.90579e-05	127.02	C(1)EALNISGEFFR	3	-1.8462	2	1	2.85176e-06	133.32	C(1)EALNISGEFFR	2	-0.63263	1
MGG_06530T0	247	C	Magnaporthe oryzae 70-15 aspartate aminotransferase (406 aa)	MGG_06530	1	4.103e-19	210.39	HFVAQGHNVC(1)LAQSFAK	2	0.57644	4	1	9.59464e-24	214.63	HFVAQGHNVC(1)LAQSFAK	5	0.25608	5
MGG_06643T0	728	C	Magnaporthe oryzae 70-15 hypothetical protein (780 aa)	MGG_06643	1	1.38831e-06	126.77	EQLFYVAFGNVWC(1)SK	3	-0.69553	1	1	7.74033e-06	96.773	EQLFYVAFGNVWC(1)SK	3	-0.12109	1
MGG_10504T0	275	C	Magnaporthe oryzae 70-15 coatomer beta' subunit (856 aa)	MGG_10504	1	0.000111944	125.58	AWC(1)VSYQK	2	1.0255	1	1	0.000138155	111.95	AWC(1)VSYQK	2	0.75729	1
MGG_06719T0	262	C	Magnaporthe oryzae 70-15 ATP-citrate synthase subunit 1 (666 aa)	MGG_06719	1	0.000148036	120.87	YQADPDC(1)K	2	0.044582	1	1	3.17641e-05	125.16	YQADPDC(1)K	2	-0.53994	1
MGG_06498T0	162	C	Magnaporthe oryzae 70-15 5'-methylthioadenosine phosphorylase (320 aa)	MGG_06498	1	7.4774e-08	127.3	TC(1)ADAMSGDGVVLHDK	4	-0.45825	3	1	4.40719e-11	157.37	TC(1)ADAMSGDGVVLHDK	4	-0.35628	4
MGG_05155T0	231	C	Magnaporthe oryzae 70-15 adenosylhomocysteinase (450 aa)	MGG_05155	1	0.000205829	99.973	GC(1)AMALHGMGAR	2	-0.30195	3	1	1.05516e-05	128.35	GC(1)AMALHGMGAR	2	-0.5013	6
MGG_01114T0	258	C	Magnaporthe oryzae 70-15 NADP-dependent mannitol dehydrogenase (348 aa)	MGG_01114	1	0.000341342	96.342	ILEDSINYC(1)R	2	0.74112	2	1	0.000186463	107.79	ILEDSINYC(1)R	2	0.94479	2
MGG_03793T0	301	C	Magnaporthe oryzae 70-15 2,3-dihydroxybenzoic acid decarboxylase (340 aa)	MGG_03793	1	4.59134e-08	128.44	FEDAC(1)DWFDNAEMNTR	3	-0.060031	1	1	1.54061e-09	145.39	FEDAC(1)DWFDNAEMNTR	3	-0.22804	1
MGG_08905T0	125	C	Magnaporthe oryzae 70-15 triosephosphate isomerase (251 aa)	MGG_08905	1	8.02178e-05	113.24	VIWC(1)C(1)GESLEER	3	0.73894	3	1	0.000198832	85.554	VIWC(1)C(1)GESLEER	3	0.37263	3
MGG_12154T0	453	C	Magnaporthe oryzae 70-15 fatty acid synthase subunit alpha (1860 aa)	MGG_12154	1	7.4024e-07	97.69	SNPTLLEFMQYHMDNC(1)PTER	3	-0.79563	1	1	2.76067e-07	105.96	SNPTLLEFMQYHMDNC(1)PTER	4	-0.18592	2
MGG_03028T0	122	C	Magnaporthe oryzae 70-15 nicotinate-nucleotide diphosphorylase (302 aa)	MGG_03028	1	1.59956e-05	133.81	C(1)SGVATVSHR	2	-0.39896	2	1	0.000281771	102.53	C(1)SGVATVSHR	2	0.32244	1
MGG_01123T0	925	C	Magnaporthe oryzae 70-15 pre-rRNA processing protein Rrp12 (1239 aa)	MGG_01123	1	3.68544e-05	83.877	VC(1)ITSLPVDMMMPR	3	-1.0872	1	1	4.90343e-05	81.904	VC(1)ITSLPVDMMMPR	3	-0.53017	1
MGG_06371T0	141	C	Magnaporthe oryzae 70-15 pyruvate dehydrogenase E1 component subunit alpha (417 aa)	MGG_06371	1	0.00110159	80.462	C(1)HGFAYMR	3	-1	2	1	0.000767426	94.006	C(1)HGFAYMR	2	-0.60381	2
MGG_05915T0	66	C	Magnaporthe oryzae 70-15 fumarylacetoacetate hydrolase domain-containing protein 2A (286 aa)	MGG_05915	1	0.000988177	82.671	LLC(1)PLDR	2	-0.2388	2	1	0.000558372	94.662	LLC(1)PLDR	3	0.25671	1
MGG_07594T0	114	C	Magnaporthe oryzae 70-15 hypothetical protein (270 aa)	MGG_07594	1	9.26212e-11	127.32	FATGSFDAVYC(1)NSTLHWVR	4	-0.0765	2	1	7.17147e-07	100.97	FATGSFDAVYC(1)NSTLHWVR	3	1.5135	3
MGG_10504T0	235	C	Magnaporthe oryzae 70-15 coatomer beta' subunit (856 aa)	MGG_10504	1	1.79952e-15	126.91	SLIATLEGHTNNVSFAC(1)YHPELPVIISGSEDGTVR	5	0.46674	1	1	1.10616e-14	118.93	SLIATLEGHTNNVSFAC(1)YHPELPVIISGSEDGTVR	5	0.31506	2
MGG_15996T0	24	C	Magnaporthe oryzae 70-15 hypothetical protein (111 aa)	MGG_15996	1	3.10216e-10	123.83	ADARPEAIQEVC(1)SNMVALK	3	-0.35488	2	1	5.469e-09	118.54	ADARPEAIQEVC(1)SNMVALK	3	-0.48609	2
MGG_09926T0	427	C	Magnaporthe oryzae 70-15 glucose-6-phosphate 1-dehydrogenase (508 aa)	MGG_09926	1	3.2425e-22	218.16	IPEAYESLILDC(1)LK	2	0.73908	2	1	2.73819e-05	90.376	IPEAYESLILDC(1)LK	3	-0.78662	1
MGG_05247T0	205	C	Magnaporthe oryzae 70-15 NAD-specific glutamate dehydrogenase (1046 aa)	MGG_05247	1	3.54083e-11	131.09	C(1)YFVYQC(1)TFVEPNADPDETRLEVISDR	5	0.39541	2	1	5.70147e-15	168.79	C(1)YFVYQC(1)TFVEPNADPDETR	4	-0.30829	3
MGG_06480T0	123	C	Magnaporthe oryzae 70-15 40S ribosomal protein S12 (148 aa)	MGG_06480	1	0.000578551	84.479	VVNC(1)SC(1)VVVK	3	-0.0028048	3	1	0.000324067	82.008	VVNC(1)SC(1)VVVK	3	-0.82897	2
MGG_03619T0	286	C	Magnaporthe oryzae 70-15 fumarate reductase (620 aa)	MGG_03619	1	3.70093e-09	113.49	GEGGLLLNADGDRFC(1)DELGHR	4	-0.92009	4	1	4.35862e-10	128.05	GEGGLLLNADGDRFC(1)DELGHR	4	-1.1263	5
MGG_07466T0	265	C	Magnaporthe oryzae 70-15 cell division control protein 12 (386 aa)	MGG_07466	1	4.29979e-08	110.74	QYSWGVAEVENEDHC(1)DFKK	4	-0.5117	3	1	2.37057e-07	111.01	QYSWGVAEVENEDHC(1)DFKK	4	0.0037058	3
MGG_06926T0	78	C	Magnaporthe oryzae 70-15 cyclopropane-fatty-acyl-phospholipid synthase (352 aa)	MGG_06926	1	2.22395e-10	108.72	TRPIAVETAAANSQHYEVGTGVLAAC(1)LGPR	4	-0.13809	1	1	2.73168e-21	156.03	TRPIAVETAAANSQHYEVGTGVLAAC(1)LGPR	4	-0.12335	1
MGG_06503T0	433	C	Magnaporthe oryzae 70-15 hypothetical protein (487 aa)	MGG_06503	1	0.000821553	80.231	TPDEFYC(1)MR	2	-0.70327	2	1	0.000910493	80.688	TPDEFYC(1)MR	2	-0.56536	2
MGG_03900T0	124	C	Magnaporthe oryzae 70-15 aldehyde dehydrogenase (497 aa)	MGG_03900	1	0.000446396	87.184	GDVGAVAGC(1)LR	2	-0.56611	1	1	0.000325465	100.88	GDVGAVAGC(1)LR	2	-0.44619	1
MGG_07187T0	236	C	Magnaporthe oryzae 70-15 glutamate synthase (2119 aa)	MGG_07187	1	4.04146e-12	149.52	ATHTIGLQNWFYLC(1)SLSNK	4	-0.12512	1	1	2.65826e-09	122.44	ATHTIGLQNWFYLC(1)SLSNK	4	-0.35394	1
MGG_03251T0	183	C	Magnaporthe oryzae 70-15 40S ribosomal protein S8 (203 aa)	MGG_03251	1	1.79198e-07	110.97	C(1)DGYILEGEELAFYQR	3	0.59666	1	1	1.6662e-08	130.27	C(1)DGYILEGEELAFYQR	3	0.74494	1
MGG_07628T0	388	C	Magnaporthe oryzae 70-15 acetolactate synthase (582 aa)	MGG_07628	1	1.15586e-06	99.344	C(1)KPHDDGTFGAGYVC(1)R	3	-1.1616	4	1	3.34014e-06	93.909	C(1)KPHDDGTFGAGYVC(1)R	3	-1.1752	5
MGG_02927T0	154	C	Magnaporthe oryzae 70-15 hypothetical protein (1054 aa)	MGG_02927	1	2.56148e-28	240.8	VLAGLQCLLAIC(1)R	4	-0.96643	4	1	8.51223e-29	240.85	VLAGLQCLLAIC(1)R	4	-0.45405	4
MGG_04744T0	222	C	Magnaporthe oryzae 70-15 cysteine desulfurase (404 aa)	MGG_04744	1	7.98925e-07	144.51	ALGVDIYC(1)FSWYK	2	0.68038	2	1	5.15314e-07	145.83	ALGVDIYC(1)FSWYK	2	1.4759	2
MGG_11776T0	175	C	Magnaporthe oryzae 70-15 40S ribosomal protein S0 (288 aa)	MGG_11776	1	3.37609e-05	123.42	HAIGC(1)IWWMLAR	2	1.7555	4	1	3.84256e-09	155.06	HAIGC(1)IWWMLAR	2	0.47704	5
MGG_06719T0	300	C	Magnaporthe oryzae 70-15 ATP-citrate synthase subunit 1 (666 aa)	MGG_06719	1	7.75293e-09	113.73	PIVAWAIGTC(1)ASMFK	3	0.91476	3	1	1.13525e-07	105.06	PIVAWAIGTC(1)ASMFK	3	0.31628	2
MGG_08063T0	37	C	Magnaporthe oryzae 70-15 pyruvate kinase (529 aa)	MGG_08063	1	6.87366e-05	118.28	SSIIC(1)TIGPK	2	-0.44782	2	1	3.51551e-05	124.67	SSIIC(1)TIGPK	2	-0.48285	2
MGG_11494T0	448	C	Magnaporthe oryzae 70-15 hypothetical protein (479 aa)	MGG_11494	1	7.49269e-06	81.157	VASGGIVSGVASGEGLVC(1)R	3	0.31451	1	1	8.74219e-07	99.092	VASGGIVSGVASGEGLVC(1)R	3	-0.053512	1
MGG_00534T0	98	C	Magnaporthe oryzae 70-15 ribulose-phosphate 3-epimerase (252 aa)	MGG_00534	1	3.50779e-23	167.67	AAGC(1)DLYC(1)FHYEAAFSSAAEEPSATSDAK	5	0.71975	2	1	3.01264e-10	107.47	AAGC(1)DLYC(1)FHYEAAFSSAAEEPSATSDAK	5	1.5018	1
MGG_01222T0	40	C	Magnaporthe oryzae 70-15 hypothetical protein (75 aa)	MGG_01222	1	0.000685579	84.368	NIQC(1)EIC(1)K	3	-1.1507	3	1	0.000578568	88.358	NIQC(1)EIC(1)K	3	-0.89168	3
MGG_06075T1	75	C	Magnaporthe oryzae 70-15 mitochondria fission 1 protein (154 aa)	MGG_06075	1	1.39934e-05	135.15	EC(1)LYYLALGNYK	3	-0.8005	2	1	5.03846e-05	122.86	EC(1)LYYLALGNYK	3	-0.79296	2
MGG_14976T0	537	C	Magnaporthe oryzae 70-15 hypothetical protein (553 aa)	MGG_14976	1	4.33658e-06	121.99	C(1)AEMIVADASKPQAR	3	-0.29683	4	1	1.03283e-06	127.03	C(1)AEMIVADASKPQAR	3	-0.7933	4
MGG_05283T0	36	C	Magnaporthe oryzae 70-15 uricase (296 aa)	MGG_05283	1	2.08947e-49	257.53	NAETGQQSVTEMTVC(1)C(1)LLEGEIDASFTK	4	0.47312	1	1	2.06013e-40	235.69	NAETGQQSVTEMTVC(1)C(1)LLEGEIDASFTK	4	0.88775	1
MGG_09208T0	800	C	Magnaporthe oryzae 70-15 transportin-2 (942 aa)	MGG_09208	1	8.02446e-05	109.66	C(1)VEILSNPR	2	-0.38867	2	1	0.000213118	99.815	C(1)VEILSNPR	2	-0.37962	2
MGG_08201T0	78	C	Magnaporthe oryzae 70-15 hypothetical protein (137 aa)	MGG_08201	0.903411	3.13479e-16	144.5	IFC(0.097)SEC(0.903)GSPIAHDPDAAPEIIAIK	4	-0.50022	2	0.832082	1.65846e-09	112.85	IFC(0.168)SEC(0.832)GSPIAHDPDAAPEIIAIK	4	-0.42134	2
MGG_00450T0	344	C	Magnaporthe oryzae 70-15 phosphoenolpyruvate carboxykinase (602 aa)	MGG_00450	1	7.25073e-30	181.56	C(1)IGLSAEKEPDIFGAIQFGSVLENVVFDPNTR	5	3.4851	2	1	7.56196e-14	114.13	C(1)IGLSAEKEPDIFGAIQFGSVLENVVFDPNTR	5	1.4259	2
MGG_00919T0	206	C	Magnaporthe oryzae 70-15 GMP synthase (544 aa)	MGG_00919	1	1.49539e-21	165.85	NFAVGIC(1)GAQQNWNMHNFIEQEISR	4	1.7884	1	1	9.20512e-19	155.8	NFAVGIC(1)GAQQNWNMHNFIEQEISR	4	0.85586	1
MGG_04340T0	173	C	Magnaporthe oryzae 70-15 hypothetical protein (481 aa)	MGG_04340	1	1.63142e-09	113.31	GGLLFVMNHHHYC(1)QDIMGWVWSAR	3	-0.63024	3	1	2.40433e-08	99.064	GGLLFVMNHHHYC(1)QDIMGWVWSAR	3	-1.3527	3
MGG_13834T0	143	C	Magnaporthe oryzae 70-15 YjeF (352 aa)	MGG_13834	1	0.000697526	81.017	DPLMQATC(1)AR	2	-0.55986	2	1	0.000759503	83.045	DPLMQATC(1)AR	2	-0.72747	1
MGG_02747T0	41	C	Magnaporthe oryzae 70-15 40S ribosomal protein S4-A (263 aa)	MGG_02747	1	2.93112e-05	123.86	EC(1)LPLIVFIR	2	-1.3767	2	1	3.58416e-06	131.5	EC(1)LPLIVFIR	3	0.023152	1
MGG_08343T0	189	C	Magnaporthe oryzae 70-15 proteasome subunit alpha type-4 (252 aa)	MGG_08343	1	0.000339808	107.9	EAC(1)GMAVK	2	-1.5138	2	1	0.000932075	91.9	EAC(1)GMAVK	2	-1.226	2
MGG_07613T0	1779	C	Magnaporthe oryzae 70-15 acetyl-CoA carboxylase (2345 aa)	MGG_07613	1	1.67902e-06	133.48	AYNDIFTC(1)TLVTC(1)R	3	1.9627	2	1	4.22978e-06	118.08	AYNDIFTC(1)TLVTC(1)R	3	2.3441	2
MGG_10910T0	34	C	Magnaporthe oryzae 70-15 aflatoxin biosynthesis ketoreductase nor-1 (251 aa)	MGG_10910	1	0.000360894	84.687	PNHIVIC(1)SVR	4	0.7021	3	1	0.000138065	110.46	PNHIVIC(1)SVR	2	0.44781	2
MGG_04719T0	69	C	Magnaporthe oryzae 70-15 guanine nucleotide-binding protein subunit beta-like protein (317 aa)	MGG_04719	1	1.54889e-24	189.09	GHSHIVSDC(1)VISSDGAYALSASWDK	5	0.099447	3	1	1.07358e-18	153.1	GHSHIVSDC(1)VISSDGAYALSASWDK	5	0.16531	3
MGG_07419T0	402	C	Magnaporthe oryzae 70-15 hypothetical protein (407 aa)	MGG_07419	1	6.6537e-10	160.46	DLADTTSGPFC(1)YIYQ	2	-1.8022	1	1	1.64651e-07	136.83	DLADTTSGPFC(1)YIYQ	2	-1.3205	1
MGG_04118T0	1021	C	Magnaporthe oryzae 70-15 fatty acid synthase beta subunit dehydratase (2121 aa)	MGG_04118	1	2.65327e-17	140.45	ILAHYPQAEDQLINAQDVQHFLQLC(1)MR	5	0.70578	1	1	5.8643e-12	115.01	ILAHYPQAEDQLINAQDVQHFLQLC(1)MR	5	-0.43541	1
MGG_12300T0	119	C	Magnaporthe oryzae 70-15 hydroxyacylglutathione hydrolase (287 aa)	MGG_12300	1	2.29418e-08	101.3	NC(1)EAVTTTPANGEGFPFGSIQVK	3	-0.33449	1	1	5.5834e-08	104.66	NC(1)EAVTTTPANGEGFPFGSIQVK	3	-0.084405	1
MGG_06650T0	68	C	Magnaporthe oryzae 70-15 tubulin alpha-B chain (451 aa)	MGG_06650	1	4.89025e-06	103.88	TIYC(1)DLEPNVVDEVR	3	-0.95922	2	1	2.04696e-06	114.31	TIYC(1)DLEPNVVDEVR	3	-0.30519	1
MGG_03619T0	427	C	Magnaporthe oryzae 70-15 fumarate reductase (620 aa)	MGG_03619	1	2.48833e-09	114.76	KPIEGLYAC(1)GELAGGVHGANR	3	0.11014	2	1	6.95716e-08	107.92	KPIEGLYAC(1)GELAGGVHGANR	3	-0.14939	2
MGG_00905T0	181	C	Magnaporthe oryzae 70-15 Sec14 cytosolic factor (344 aa)	MGG_00905	0.832226	1.39836e-13	188.39	SGHLLETC(0.168)C(0.832)TIMDFK	3	-0.50302	5	0.973749	5.86675e-14	186.77	SGHLLETC(0.026)C(0.974)TIMDFK	2	-0.1323	4
MGG_06685T0	19	C	Magnaporthe oryzae 70-15 cytochrome c (109 aa)	MGG_06685	1	3.01356e-06	130.95	C(1)EQC(1)HTVDAAGGNK	3	-0.86567	3	1	6.19292e-09	152.07	C(1)EQC(1)HTVDAAGGNK	5	-1.0389	3
MGG_08895T0	126	C	Magnaporthe oryzae 70-15 fructose-1,6-bisphosphatase (345 aa)	MGG_08895	1	6.91121e-23	161.68	YAVAC(1)DPIDGSSNLDAGVSVGTIFGIHK	4	-0.36959	1	1	1.53629e-17	151.42	YAVAC(1)DPIDGSSNLDAGVSVGTIFGIHK	4	-0.54594	1
MGG_00534T0	94	C	Magnaporthe oryzae 70-15 ribulose-phosphate 3-epimerase (252 aa)	MGG_00534	1	3.50779e-23	167.67	AAGC(1)DLYC(1)FHYEAAFSSAAEEPSATSDAK	5	0.71975	2	1	3.01264e-10	107.47	AAGC(1)DLYC(1)FHYEAAFSSAAEEPSATSDAK	5	1.5018	1
MGG_11861T0	264	C	Magnaporthe oryzae 70-15 1,3-beta-glucanosyltransferase gel4 (529 aa)	MGG_11861	1	3.60198e-10	117.03	NFASYSVPVFLAEYGC(1)IDGIGGAEGR	3	-0.16077	1	1	5.3284e-19	158.67	NFASYSVPVFLAEYGC(1)IDGIGGAEGR	3	-0.45543	1
MGG_03150T0	83	C	Magnaporthe oryzae 70-15 cytosolic iron-sulfur protein assembly protein 1 (447 aa)	MGG_03150	1	1.34486e-08	136.81	LC(1)LVTASFDSTAGLWR	3	0.96306	1	1	7.22076e-10	149.3	LC(1)LVTASFDSTAGLWR	3	0.42514	1
MGG_04468T0	482	C	Magnaporthe oryzae 70-15 hypothetical protein (544 aa)	MGG_04468	1	2.77338e-05	82.483	SC(1)LVYLGEDGQWMVR	3	0.71174	1	1	2.08635e-05	90.476	SC(1)LVYLGEDGQWMVR	3	0.50769	1
MGG_05379T0	455	C	Magnaporthe oryzae 70-15 vacuolar protein sorting-associated protein 9 (748 aa)	MGG_05379	0.915805	0.000261561	103.74	IICVLNC(0.084)C(0.916)K	2	0.68969	2	0.909504	4.07529e-05	114.28	IICVLNC(0.09)C(0.91)K	3	-0.055902	2
MGG_16711T0	169	C	Magnaporthe oryzae 70-15 hypothetical protein (1103 aa)	MGG_16711	1	0.000239314	93.345	C(1)IQDGQSLEVR	3	0.35402	1	1	6.72755e-05	110.08	C(1)IQDGQSLEVR	2	0.84573	2
MGG_17680T0	84	C	Magnaporthe oryzae 70-15 hypothetical protein (117 aa)	MGG_17680	1	0.000277455	89.43	VEVLC(1)VGESVAR	2	-0.06551	2	1	7.63678e-05	117.2	VEVLC(1)VGESVAR	3	0.39758	2
MGG_06249T0	32	C	Magnaporthe oryzae 70-15 translationally controlled tumor protein (171 aa)	MGG_06249	1	8.76026e-07	150.69	LVDDVVYEVDC(1)K	2	-0.018765	2	1	3.68171e-05	125.82	LVDDVVYEVDC(1)K	2	-0.10539	2
MGG_04860T0	254	C	Magnaporthe oryzae 70-15 porphobilinogen deaminase (341 aa)	MGG_04860	1	2.79863e-06	84.166	TLEGGC(1)SVPIGVETSWSDEGK	3	-0.82586	1	1	7.99714e-06	83.395	TLEGGC(1)SVPIGVETSWSDEGK	3	-1.1762	1
MGG_13986T0	235	C	Magnaporthe oryzae 70-15 Delta(14)-sterol reductase (481 aa)	MGG_13986	1	2.29593e-07	106.58	PGLTGWILLNC(1)ANIAK	3	-0.68005	1	1	4.07397e-08	124.62	PGLTGWILLNC(1)ANIAK	3	0.23809	1
MGG_05671T0	313	C	Magnaporthe oryzae 70-15 protein phosphatase PP2A regulatory subunit A (624 aa)	MGG_05671	1	1.02833e-05	90.379	TAIAGQIPGFC(1)ALIDR	3	0.12157	1	1	2.65492e-05	87.388	TAIAGQIPGFC(1)ALIDR	3	0.24288	1
MGG_00771T0	296	C	Magnaporthe oryzae 70-15 5-oxoprolinase (1377 aa)	MGG_00771	1	8.35871e-08	147.64	C(1)EFMQSDGGLVDVEK	2	0.24792	2	1	1.98418e-10	168.05	C(1)EFMQSDGGLVDVEK	2	-0.38203	2
MGG_06089T0	51	C	Magnaporthe oryzae 70-15 ribokinase (327 aa)	MGG_06089	1	0.000197405	105.52	GANQAIAC(1)AK	3	0.40605	2	1	0.000202918	106.88	GANQAIAC(1)AK	2	-0.26822	2
MGG_01153T0	109	C	Magnaporthe oryzae 70-15 proteasome subunit alpha type-6 (255 aa)	MGG_01153	1	0.000207468	99.732	YGYEMPC(1)DALAK	2	-0.8254	2	1	0.000273656	101.72	YGYEMPC(1)DALAK	2	-1.4524	3
MGG_05201T0	312	C	Magnaporthe oryzae 70-15 guanine nucleotide-binding protein subunit beta (347 aa)	MGG_05201	1	3.85766e-05	127.17	LLFAGYDDFEC(1)K	2	2.1785	1	1	0.000368422	95.417	LLFAGYDDFEC(1)K	2	1.9623	1
MGG_07628T0	374	C	Magnaporthe oryzae 70-15 acetolactate synthase (582 aa)	MGG_07628	1	2.79287e-05	80.632	C(1)KPHDDGTFGAGYVC(1)R	3	-1.1616	4	1	3.83916e-08	124.84	C(1)KPHDDGTFGAGYVC(1)R	3	-1.1752	5
MGG_17802T0	358	C	Magnaporthe oryzae 70-15 hypothetical protein (450 aa)	MGG_17802	1	8.88194e-13	130.83	VLDNAEGTLTNC(1)AMSNVLLPLGIK	3	0.81348	2	1	8.78692e-18	153.59	VLDNAEGTLTNC(1)AMSNVLLPLGIK	3	0.61309	2
MGG_04053T0	92	C	Magnaporthe oryzae 70-15 proteasome subunit alpha type-1 (275 aa)	MGG_04053	1	0.000460505	117.6	QQC(1)LGHR	2	0.079715	1	1	2.1403e-06	133.47	QQC(1)LGHR	2	-0.42067	2
MGG_08011T0	260	C	Magnaporthe oryzae 70-15 D-amino-acid oxidase (364 aa)	MGG_08011	1	1.40289e-05	107.65	AAGGGTVIGGC(1)YQK	2	-0.35374	2	1	2.99844e-05	101.53	AAGGGTVIGGC(1)YQK	2	-1.0713	2
MGG_01114T0	127	C	Magnaporthe oryzae 70-15 NADP-dependent mannitol dehydrogenase (348 aa)	MGG_01114	1	1.78581e-13	129.83	RGESLLCENWAGHGTTLSGGFAEYC(1)AYPQGK	5	-0.47776	1	1	5.46225e-13	119.54	RGESLLCENWAGHGTTLSGGFAEYC(1)AYPQGK	4	-0.85525	3
MGG_07130T0	112	C	Magnaporthe oryzae 70-15 proteasome component PUP2 (246 aa)	MGG_07130	1	8.03564e-06	109.07	VESC(1)TQAIC(1)DLALR	4	0.12048	3	1	1.49833e-05	101.3	VESC(1)TQAIC(1)DLALR	4	-0.26266	3
MGG_10127T0	545	C	Magnaporthe oryzae 70-15 exportin-T (1028 aa)	MGG_10127	1	1.56298e-05	96.464	YC(1)VFFETNHSYIPR	4	-1.1815	1	1	1.8584e-05	93.348	YC(1)VFFETNHSYIPR	4	0.064979	1
MGG_01139T0	78	C	Magnaporthe oryzae 70-15 dihydroxy-acid dehydratase (613 aa)	MGG_01139	1	3.85392e-17	141.48	NAPHVGVATVWWEGNPC(1)NTHLYDLGR	4	-0.056094	2	1	7.36842e-09	96.287	NAPHVGVATVWWEGNPC(1)NTHLYDLGR	5	0.50502	2
MGG_06650T0	129	C	Magnaporthe oryzae 70-15 tubulin alpha-B chain (451 aa)	MGG_06650	1	2.37128e-24	172.74	VADSC(1)SGLQGFLVFHSFGGGTGSGFGSLLMER	4	0.56019	1	1	6.49262e-19	151.04	VADSC(1)SGLQGFLVFHSFGGGTGSGFGSLLMER	4	1.7046	1
MGG_15527T0	25	C	Magnaporthe oryzae 70-15 hypothetical protein (340 aa)	MGG_15527	1	1.44127e-05	81.656	LQGPC(1)LNLLEGADIQFR	3	-1.1053	1	1	3.14741e-05	84.653	LQGPC(1)LNLLEGADIQFR	3	-2.2457	1
MGG_09289T0	234	C	Magnaporthe oryzae 70-15 hexokinase (482 aa)	MGG_09289	0.999997	1.22045e-06	91.889	IGCIFGTGCNAAYMEEC(1)GSIPK	3	-1.7358	1	0.999999	9.91525e-08	99.569	IGCIFGTGCNAAYMEEC(1)GSIPK	3	-1.6548	1
MGG_01061T0	150	C	Magnaporthe oryzae 70-15 coproporphyrinogen III oxidase (419 aa)	MGG_01061	1	7.13226e-38	263.52	KEGGGGITC(1)VLQDGNVFEK	3	0.14881	3	1	1.80383e-31	247.61	KEGGGGITC(1)VLQDGNVFEK	3	-0.15378	3
MGG_05682T0	307	C	Magnaporthe oryzae 70-15 CSN-1 (459 aa)	MGG_05682	1	0.000220473	82.069	YSSC(1)LEILESYR	3	1.2798	1	1	0.000208977	83.204	YSSC(1)LEILESYR	3	1.3224	1
MGG_04582T0	507	C	Magnaporthe oryzae 70-15 hypothetical protein (542 aa)	MGG_04582	1	0.000394553	91.656	SIQQEC(1)GGK	2	-0.98586	1	1	0.000332919	93.325	SIQQEC(1)GGK	2	-0.51001	1
MGG_04464T0	312	C	Magnaporthe oryzae 70-15 alpha-mannosidase (1074 aa)	MGG_04464	1	6.98996e-13	125.39	SWSNQC(1)DLMDRYPELHFAVSQAQQYK	4	-0.35749	3	1	6.62719e-19	156.88	SWSNQC(1)DLMDRYPELHFAVSQAQQYK	4	-0.53307	4
MGG_04582T0	485	C	Magnaporthe oryzae 70-15 hypothetical protein (542 aa)	MGG_04582	0.99922	3.33871e-06	95.662	C(0.999)IGTSC(0.001)PGEQQQADAIK	3	-0.66192	1	0.809467	4.61351e-08	115.38	C(0.809)IGTSC(0.191)PGEQQQADAIK	3	-0.79744	1
MGG_00106T0	685	C	Magnaporthe oryzae 70-15 bud site selection protein 7 (696 aa)	MGG_00106	1	1.29652e-09	102.39	SIIQATSLPQNVLDLTHHYAALC(1)ATFR	5	0.19894	1	1	1.56552e-09	107.01	SIIQATSLPQNVLDLTHHYAALC(1)ATFR	5	-0.81594	1
MGG_12154T0	475	C	Magnaporthe oryzae 70-15 fatty acid synthase subunit alpha (1860 aa)	MGG_12154	1	0.000129884	112.94	ELGTMLIENC(1)K	2	-0.10372	1	1	5.18521e-09	160.67	ELGTMLIENC(1)K	2	0.45205	1
MGG_10868T0	260	C	Magnaporthe oryzae 70-15 hypothetical protein (843 aa)	MGG_10868	1	0.00123115	94.662	FLLEVC(1)K	2	0.21181	2	1	0.00269699	81.784	FLLEVC(1)K	2	-0.099565	2
MGG_15072T0	207	C	Magnaporthe oryzae 70-15 importin subunit alpha-1 (552 aa)	MGG_15072	1	3.22412e-08	109.85	DYVLSC(1)GALKPLLNLLGDSR	3	0.72838	2	1	7.13942e-07	95.195	DYVLSC(1)GALKPLLNLLGDSR	3	0.94384	2
MGG_17696T0	79	C	Magnaporthe oryzae 70-15 hypothetical protein (678 aa)	MGG_17696	1	5.73078e-08	125.5	PLWGLAC(1)LLAGGGEYR	3	-0.17027	1	1	6.81036e-08	118.21	PLWGLAC(1)LLAGGGEYR	3	-0.33297	1
MGG_00923T0	466	C	Magnaporthe oryzae 70-15 serine hydroxymethyltransferase (483 aa)	MGG_00923	1	5.39557e-30	241.32	KEIASWC(1)QTFPLPVEGWR	4	-0.49601	4	1	6.75384e-30	232.73	KEIASWC(1)QTFPLPVEGWR	3	0.23069	5
MGG_09541T0	250	C	Magnaporthe oryzae 70-15 gamma-glutamyltranspeptidase (612 aa)	MGG_09541	1	6.37399e-10	161.19	VC(1)QDLGGLMELDDLK	2	0.70756	2	1	9.33049e-10	153.21	VC(1)QDLGGLMELDDLK	3	0.016876	3
MGG_04860T0	119	C	Magnaporthe oryzae 70-15 porphobilinogen deaminase (341 aa)	MGG_04860	1	0.000789846	97.602	HVQAGC(1)K	2	0.66352	3	1	0.00115078	81.297	HVQAGC(1)K	2	0.22155	2
MGG_02378T0	122	C	Magnaporthe oryzae 70-15 glutamate decarboxylase (518 aa)	MGG_02378	1	0.000169	126.68	C(1)VAMIGR	2	-0.24251	4	1	0.000112405	111.69	C(1)VAMIGR	2	-0.1269	4
MGG_09750T0	270	C	Magnaporthe oryzae 70-15 diphosphomevalonate decarboxylase (386 aa)	MGG_09750	1	7.12558e-07	93.21	DSNSFHATC(1)ADTYPPIFYMNDTSR	4	-0.027649	2	1	3.03352e-07	93.21	DSNSFHATC(1)ADTYPPIFYMNDTSR	4	-0.23693	2
MGG_04045T0	88	C	Magnaporthe oryzae 70-15 mannosyl-oligosaccharide glucosidase (824 aa)	MGG_04045	1	5.69436e-09	115.42	YTC(1)EQNEGMAGYGWDEYDTR	3	0.11177	1	1	1.45974e-06	93.776	YTC(1)EQNEGMAGYGWDEYDTR	3	-0.61005	1
MGG_01061T0	282	C	Magnaporthe oryzae 70-15 coproporphyrinogen III oxidase (419 aa)	MGG_01061	1	8.6382e-05	108.57	WC(1)DEYFFNK	2	-0.051389	5	1	0.000213118	110.74	WC(1)DEYFFNK	2	-0.40576	5
MGG_15868T0	110	C	Magnaporthe oryzae 70-15 argininosuccinate synthase (416 aa)	MGG_15868	1	7.34856e-12	168.69	VAEQYNC(1)QYVSHGCTGK	3	0.27441	1	0.999999	6.42186e-10	147.09	VAEQYNC(1)QYVSHGCTGK	3	0.26939	1
MGG_05956T0	204	C	Magnaporthe oryzae 70-15 glutamyl-tRNA synthetase (636 aa)	MGG_05956	1	3.99934e-55	311.81	FSYTSDYFQYLYEMC(1)IR	4	-0.1688	4	1	2.60939e-64	311.23	FSYTSDYFQYLYEMC(1)IR	2	0.67849	4
MGG_13497T0	181	C	Magnaporthe oryzae 70-15 nicotinate phosphoribosyltransferase (459 aa)	MGG_13497	1	2.84573e-06	131.86	ILEAGC(1)ILSEFGTR	2	-0.3165	2	1	4.05209e-07	135.14	ILEAGC(1)ILSEFGTR	2	0.94743	2
MGG_11776T0	77	C	Magnaporthe oryzae 70-15 40S ribosomal protein S0 (288 aa)	MGG_11776	1	1.1078e-14	185.25	IITAIDNPADVC(1)VISAR	2	0.57739	2	1	1.35528e-14	179.46	IITAIDNPADVC(1)VISAR	2	-0.2801	2
MGG_03506T0	225	C	Magnaporthe oryzae 70-15 hypothetical protein (296 aa)	MGG_03506	1	8.16276e-39	236.94	ANADGQQNNYYFC(1)FVEFETPEEANAAK	3	0.36512	4	1	1.65652e-39	244.21	ANADGQQNNYYFC(1)FVEFETPEEANAAK	3	0.37926	4
MGG_10504T0	72	C	Magnaporthe oryzae 70-15 coatomer beta' subunit (856 aa)	MGG_10504	1	3.24742e-09	164.65	NWIVC(1)GSDDFQLR	2	-0.42246	4	1	1.0616e-06	138.55	NWIVC(1)GSDDFQLR	2	-0.81707	4
MGG_01535T0	111	C	Magnaporthe oryzae 70-15 pyridoxamine 5'-phosphate oxidase (302 aa)	MGG_01535	1	8.15643e-06	85.087	VSHPETC(1)TLSTASLPSGR	3	0.66444	2	1	1.2559e-06	98.169	VSHPETC(1)TLSTASLPSGR	3	0.96732	2
MGG_01606T0	359	C	Magnaporthe oryzae 70-15 methylmalonate-semialdehyde dehydrogenase (579 aa)	MGG_01606	1	3.30248e-05	86.43	C(1)MALSTLVMVGETK	3	1.016	1	1	2.64029e-05	90.759	C(1)MALSTLVMVGETK	3	-0.2107	2
MGG_02098T0	177	C	Magnaporthe oryzae 70-15 3-ketosteroid-delta-1-dehydrogenase (573 aa)	MGG_02098	1	3.23107e-05	124.12	HC(1)VDELIIEDGR	2	-0.89165	2	1	0.000161857	94.122	HC(1)VDELIIEDGR	2	-1.0273	2
MGG_07929T0	77	C	Magnaporthe oryzae 70-15 40S ribosomal protein S26E (120 aa)	MGG_07929	1	0.00013716	102.73	LQYC(1)VSC(1)AIHGK	3	0.78783	2	0.935434	0.000116269	103.76	LQYC(0.065)VSC(0.935)AIHGK	2	-0.42786	2
MGG_10957T0	285	C	Magnaporthe oryzae 70-15 hypothetical protein (395 aa)	MGG_10957	1	1.51127e-06	145.09	FETEAEALEEC(1)K	2	-0.88327	2	1	1.94789e-06	139.46	FETEAEALEEC(1)K	2	-0.89622	2
MGG_01995T0	164	C	Magnaporthe oryzae 70-15 isocitrate dehydrogenase subunit 1 (387 aa)	MGG_01995	1	0.000430942	94.114	DVDLC(1)IIR	3	-0.23577	1	1	0.000557271	86.794	DVDLC(1)IIR	3	-0.26431	1
MGG_00436T0	104	C	Magnaporthe oryzae 70-15 biotin-protein ligase (678 aa)	MGG_00436	1	0.000325626	108.81	C(1)EFEVGSK	2	0.59733	1	1	1.95405e-05	128.38	C(1)EFEVGSK	3	-0.41744	2
MGG_04435T0	231	C	Magnaporthe oryzae 70-15 bifunctional purine biosynthesis protein ADE17 (596 aa)	MGG_04435	1	3.13836e-09	112.58	VLC(1)GSPGYINLLDALNAWPLVK	4	1.0088	2	1	5.20072e-10	119.27	VLC(1)GSPGYINLLDALNAWPLVK	3	0.28567	1
MGG_00349T0	38	C	Magnaporthe oryzae 70-15 40S ribosomal protein S13 (152 aa)	MGG_00349	1	0.000133943	109.15	TTPDQVVEQIC(1)K	2	-0.34648	3	1	2.14036e-05	122.7	TTPDQVVEQIC(1)K	3	0.35909	4
MGG_13645T0	60	C	Magnaporthe oryzae 70-15 50S ribosomal protein L13e (203 aa)	MGG_13645	1	6.59158e-05	81.656	PVVQC(1)PTIK	3	0.53164	3	1	2.29029e-08	149	PVVQC(1)PTIK	2	-0.89643	3
MGG_01637T0	46	C	Magnaporthe oryzae 70-15 phosphomannomutase (265 aa)	MGG_01637	1	2.53265e-06	138.02	C(1)AIGYVGGSDLSK	2	0.77993	2	1	1.2574e-06	135.94	C(1)AIGYVGGSDLSK	2	0.90607	2
MGG_03372T0	35	C	Magnaporthe oryzae 70-15 40S ribosomal protein S20 (117 aa)	MGG_03372	1	0.000364897	97.431	VC(1)TELIER	3	-0.75091	2	1	0.000505707	88.37	VC(1)TELIER	3	-0.16025	2
MGG_13032T0	310	C	Magnaporthe oryzae 70-15 formyl-coenzyme A transferase (449 aa)	MGG_13032	1	6.8244e-06	144.38	LFAVLC(1)DR	2	-0.098641	2	1	3.24362e-05	124.98	LFAVLC(1)DR	2	0.45669	2
MGG_06371T0	112	C	Magnaporthe oryzae 70-15 pyruvate dehydrogenase E1 component subunit alpha (417 aa)	MGG_06371	1	3.33942e-12	128.88	GFC(1)HLSTGQEAVAVGIEHAINK	5	0.43025	3	1	9.28024e-18	169.19	GFC(1)HLSTGQEAVAVGIEHAINK	3	-0.59907	3
MGG_09766T0	82	C	Magnaporthe oryzae 70-15 3-deoxy-7-phosphoheptulonate synthase (384 aa)	MGG_09766	1	2.9136e-15	140.63	LLVIVGPCSIHDPAAALEYC(1)QR	4	-0.28027	2	1	1.22145e-13	147.25	LLVIVGPCSIHDPAAALEYC(1)QR	3	-0.91386	2
MGG_03537T0	563	C	Magnaporthe oryzae 70-15 importin subunit beta-3 (1099 aa)	MGG_03537	1	4.70069e-05	80.746	AMEC(1)ATLIALAVGR	3	-0.21571	1	1	2.96026e-05	89.507	AMEC(1)ATLIALAVGR	3	0.24231	1
MGG_02471T0	570	C	Magnaporthe oryzae 70-15 transketolase (688 aa)	MGG_02471	1	3.24498e-29	183.48	GGYVAHEVEGAQVTLVSTGSEVGIC(1)IDAVK	3	-0.15752	3	1	2.0534e-43	230.85	GGYVAHEVEGAQVTLVSTGSEVGIC(1)IDAVK	3	0.026195	3
MGG_11608T0	150	C	Magnaporthe oryzae 70-15 laccase-2 (598 aa)	MGG_11608	1	4.25757e-06	85.087	NTVEYDGVPGVTQC(1)PIAPGK	3	0.54966	1	1	1.1438e-07	110.6	NTVEYDGVPGVTQC(1)PIAPGK	3	-0.84227	1
MGG_06482T1	465	C	Magnaporthe oryzae 70-15 STE/STE7 protein kinase (516 aa)	MGG_06482	0.826683	1.42693e-05	123.86	YFIEC(0.173)C(0.827)LEKDPQR	3	-0.5828	4	0.838785	5.73486e-06	125.57	YFIEC(0.161)C(0.839)LEKDPQR	4	0.6841	4
MGG_02525T0	432	C	Magnaporthe oryzae 70-15 alanine-glyoxylate aminotransferase 1 (438 aa)	MGG_02525	1	9.48281e-06	133.32	ALESGLSEC(1)GYQK	2	0.12603	1	1	4.06961e-05	115.57	ALESGLSEC(1)GYQK	2	1.0598	1
MGG_13497T0	84	C	Magnaporthe oryzae 70-15 nicotinate phosphoribosyltransferase (459 aa)	MGG_13497	1	2.36008e-08	100.07	DNC(1)PYLGTQYLEFLQNFR	3	-0.13039	1	1	8.69634e-07	103.04	DNC(1)PYLGTQYLEFLQNFR	3	-0.33152	1
MGG_01084T0	245	C	Magnaporthe oryzae 70-15 glyceraldehyde-3-phosphate dehydrogenase (337 aa)	MGG_01084	1	3.81324e-13	189.1	VPTANVSVVDLTC(1)R	2	-0.61028	2	1	2.73553e-17	203.27	VPTANVSVVDLTC(1)R	4	0.18564	3
MGG_06719T0	592	C	Magnaporthe oryzae 70-15 ATP-citrate synthase subunit 1 (666 aa)	MGG_06719	1	1.49539e-08	155.57	NC(1)GAFSAEEAEDYLK	2	-0.12402	2	1	4.42991e-13	174.52	NC(1)GAFSAEEAEDYLK	2	-0.70404	2
MGG_07187T0	667	C	Magnaporthe oryzae 70-15 glutamate synthase (2119 aa)	MGG_07187	1	6.32723e-08	146.3	HLDYIC(1)NETTDAIEK	3	-0.51283	1	1	6.97747e-08	136.63	HLDYIC(1)NETTDAIEK	3	-0.48821	1
MGG_06488T0	270	C	Magnaporthe oryzae 70-15 2-amino-3-carboxymuconate-6-semialdehyde decarboxylase (384 aa)	MGG_06488	1	9.72794e-05	88.075	IESC(1)ILHDGHLMR	5	-0.7914	2	1	5.529e-05	101.43	IESC(1)ILHDGHLMR	5	-0.58736	2
MGG_09456T0	384	C	Magnaporthe oryzae 70-15 betaine aldehyde dehydrogenase (502 aa)	MGG_09456	1	1.68014e-07	103.13	GFWIEPTVFTDC(1)TDDMR	3	-0.95832	1	1	9.56258e-07	103.13	GFWIEPTVFTDC(1)TDDMR	3	-1.0033	1
MGG_03506T0	63	C	Magnaporthe oryzae 70-15 hypothetical protein (296 aa)	MGG_03506	1	5.12945e-06	102.5	GYC(1)FVDFTTADEAQR	3	-1.3999	1	1	3.41364e-06	109.83	GYC(1)FVDFTTADEAQR	3	-1.9244	1
MGG_07202T0	165	C	Magnaporthe oryzae 70-15 citrate synthase (474 aa)	MGG_07202	1	1.90588e-22	175.46	C(1)PNDLHPMAQFSMAITALEQTSSFAK	4	-0.01007	1	1	2.45095e-28	193.88	C(1)PNDLHPMAQFSMAITALEQTSSFAK	4	0.04049	1
MGG_01026T0	165	C	Magnaporthe oryzae 70-15 hydroxymethylglutaryl-CoA synthase (457 aa)	MGG_01026	1	9.59192e-10	114.66	PTGGAGC(1)VAMLVGPDAPIVVEPGLR	3	0.80151	1	1	2.03564e-06	82.867	PTGGAGC(1)VAMLVGPDAPIVVEPGLR	3	1.0945	1
MGG_12122T0	38	C	Magnaporthe oryzae 70-15 CMGC/GSK protein kinase (395 aa)	MGG_12122	1	0.000565852	96.624	DLQYTQC(1)K	2	1.3245	1	1	0.00157907	83.623	DLQYTQC(1)K	2	0.57383	1
MGG_00450T0	404	C	Magnaporthe oryzae 70-15 phosphoenolpyruvate carboxykinase (602 aa)	MGG_00450	1	1.03703e-08	111.66	IPC(1)LSNNHPSNIILLTCDAR	3	-0.39652	3	1	5.31722e-08	112.36	IPC(1)LSNNHPSNIILLTCDAR	3	-0.66249	2
MGG_16630T0	138	C	Magnaporthe oryzae 70-15 3-hydroxybutyryl-CoA dehydrogenase (320 aa)	MGG_16630	1	0.00157698	80.462	LAQIC(1)PK	2	0.41818	2	1	0.00250152	83.614	LAQIC(1)PK	2	0.20761	2
MGG_00543T0	597	C	Magnaporthe oryzae 70-15 hypothetical protein (727 aa)	MGG_00543	1	1.20628e-30	179.8	ALVC(1)HDGVFSTLNQYASEELFFPLHDFGGTLWENR	5	0.45495	1	1	1.12174e-35	206.11	ALVC(1)HDGVFSTLNQYASEELFFPLHDFGGTLWENR	4	-1.1139	2
MGG_02669T0	19	C	Magnaporthe oryzae 70-15 hypothetical protein (95 aa)	MGG_02669	1	9.56743e-08	150.22	FLFC(1)QTADHSAGVR	3	0.42827	2	1	1.34646e-06	128.22	FLFC(1)QTADHSAGVR	3	0.39066	2
MGG_04529T0	108	C	Magnaporthe oryzae 70-15 proteasome component PUP1 (272 aa)	MGG_04529	1	9.40377e-05	107.21	VVTC(1)MTMLK	2	-0.16847	1	1	0.000171253	103.01	VVTC(1)MTMLK	2	-0.41656	2
MGG_04014T0	30	C	Magnaporthe oryzae 70-15 dihydroxyacetone kinase (594 aa)	MGG_04014	1	2.79144e-31	196.85	HFVNDPTHLVNTALHAITITNPSVAC(1)DAENK	4	-0.29043	2	1	1.46171e-32	203.29	HFVNDPTHLVNTALHAITITNPSVAC(1)DAENK	4	0.3273	2
MGG_09226T0	515	C	Magnaporthe oryzae 70-15 fumarate reductase (537 aa)	MGG_09226	1	2.23601e-13	192.4	LGGSSLLEC(1)VVYGR	2	-0.19677	2	1	1.74499e-13	188.4	LGGSSLLEC(1)VVYGR	2	0.0072788	2
MGG_05980T0	216	C	Magnaporthe oryzae 70-15 pyridoxine biosynthesis protein PDX1 (320 aa)	MGG_05980	1	0.000197405	105.52	ELEC(1)DPALLK	2	0.88185	2	1	0.000585361	89.029	ELEC(1)DPALLK	2	0.90083	2
MGG_02825T0	114	C	Magnaporthe oryzae 70-15 short-chain dehydrogenase (236 aa)	MGG_02825	1	1.70318e-08	107.78	IDEWIQAYNTNLFSC(1)LSLIK	4	-3.8477	2	1	5.13492e-12	135.49	IDEWIQAYNTNLFSC(1)LSLIK	3	-1.4476	1
MGG_06571T0	57	C	Magnaporthe oryzae 70-15 60S ribosomal protein L43 (93 aa)	MGG_06571	0.975617	1.19816e-06	144.1	HSVGIWNC(0.976)GAC(0.024)K	2	-0.015322	2	0.981563	4.28373e-09	155.48	HSVGIWNC(0.982)GAC(0.018)K	3	-0.67783	2
MGG_05970T0	230	C	Magnaporthe oryzae 70-15 hypothetical protein (263 aa)	MGG_05970	1	8.88869e-11	119.62	DC(1)IYAIIGAISMQHGAEVAR	4	-0.6426	2	1	2.26206e-07	107.39	DC(1)IYAIIGAISMQHGAEVAR	3	3.0689	1
MGG_06650T0	316	C	Magnaporthe oryzae 70-15 tubulin alpha-B chain (451 aa)	MGG_06650	1	0.000186799	95.608	YMATC(1)LLFR	2	0.19615	2	1	1.32188e-05	124.74	YMATC(1)LLFR	2	0.3672	2
MGG_01248T0	174	C	Magnaporthe oryzae 70-15 ran GTPase-activating protein 1 (422 aa)	MGG_01248	1	3.26627e-05	113.99	TDVPDLETVIC(1)GR	3	0.7009	1	1	1.21039e-05	120.87	TDVPDLETVIC(1)GR	3	0.4629	1
MGG_04551T0	123	C	Magnaporthe oryzae 70-15 proteasome component PUP3 (207 aa)	MGG_04551	0.999883	1.19192e-10	124.25	TGAPFIC(1)GFDSIGCIDFAK	3	-0.41534	1	0.999718	3.89553e-09	118.37	TGAPFIC(1)GFDSIGCIDFAK	3	-0.5188	1
MGG_11597T0	592	C	Magnaporthe oryzae 70-15 glucosamine-fructose-6-phosphate aminotransferase (707 aa)	MGG_11597	1	1.52641e-05	84.403	EISYLHC(1)EAVMSGELK	3	0.16229	2	1	2.36577e-11	153.22	EISYLHC(1)EAVMSGELK	3	0.50313	2
MGG_07202T0	84	C	Magnaporthe oryzae 70-15 citrate synthase (474 aa)	MGG_07202	1	9.31991e-30	242.19	C(1)LVWEGSVLDSEEGIR	4	-0.16608	3	1	8.28457e-19	205.66	C(1)LVWEGSVLDSEEGIR	3	-0.13717	3
MGG_13610T0	223	C	Magnaporthe oryzae 70-15 hydrolase (644 aa)	MGG_13610	1	2.79193e-08	107.72	AC(1)SGIWQTVWLESVPASGR	3	2.2993	1	1	9.81829e-07	97.271	AC(1)SGIWQTVWLESVPASGR	3	0.78014	1
MGG_06957T0	150	C	Magnaporthe oryzae 70-15 dienelactone hydrolase (284 aa)	MGG_06957	1	7.45635e-06	103.13	ISAC(1)VAYFATDVHSR	2	-1.2471	3	1	2.56705e-05	88.951	ISAC(1)VAYFATDVHSR	3	-1.217	2
MGG_07628T0	74	C	Magnaporthe oryzae 70-15 acetolactate synthase (582 aa)	MGG_07628	1	3.25508e-12	119.42	LTNQPQC(1)VIVHVDVGTQGLGAAVHNASTGR	5	-0.4431	1	1	1.45924e-26	184.65	LTNQPQC(1)VIVHVDVGTQGLGAAVHNASTGR	3	1.0677	2
MGG_06639T0	280	C	Magnaporthe oryzae 70-15 T-complex protein 1 subunit gamma (542 aa)	MGG_06639	1	7.59983e-06	112.42	ILQIEEEQVEAMC(1)K	3	0.99078	1	1	8.43671e-08	143.98	ILQIEEEQVEAMC(1)K	3	1.2902	1
MGG_07613T0	1774	C	Magnaporthe oryzae 70-15 acetyl-CoA carboxylase (2345 aa)	MGG_07613	1	1.13999e-05	105.19	AYNDIFTC(1)TLVTC(1)R	3	1.9627	3	1	1.12281e-07	142.54	AYNDIFTC(1)TLVTCR	2	1.4292	3
MGG_09715T0	202	C	Magnaporthe oryzae 70-15 aldo-keto reductase yakc (342 aa)	MGG_09715	1	2.74208e-14	131.98	VHPIAAVQVEYNPWDLAIEGDEGTNLLATC(1)R	4	0.12145	1	1	1.27435e-13	121.76	VHPIAAVQVEYNPWDLAIEGDEGTNLLATC(1)R	4	0.88173	1
MGG_05948T0	73	C	Magnaporthe oryzae 70-15 zinc knuckle domain-containing protein (200 aa)	MGG_05948	1	2.68177e-13	134.56	DC(1)PSGGAGGGGGGGGGQSSGAECYK	3	-0.52031	1	1	3.10877e-12	130.16	DC(1)PSGGAGGGGGGGGGQSSGAECYK	3	-0.235	1
MGG_05663T0	321	C	Magnaporthe oryzae 70-15 carboxypeptidase Y (553 aa)	MGG_05663	1	3.90926e-10	104.6	SVLIGNGLTDGLTQYEYYRPMAC(1)GEGGWK	4	1.8015	1	1	1.9776e-13	125.83	SVLIGNGLTDGLTQYEYYRPMAC(1)GEGGWK	4	0.74355	2
MGG_05676T0	396	C	Magnaporthe oryzae 70-15 coatomer subunit delta (515 aa)	MGG_05676	1	1.86254e-13	139.11	GSDGNC(1)TLTVEYELTGGDELR	3	0.10792	1	1	3.62864e-10	127.1	GSDGNC(1)TLTVEYELTGGDELR	3	0.027598	1
MGG_10466T0	141	C	Magnaporthe oryzae 70-15 hypothetical protein (266 aa)	MGG_10466	1	3.02468e-05	88.282	YLLSVC(1)TGSAFLAK	3	0.8663	1	1	1.97853e-05	93.348	YLLSVC(1)TGSAFLAK	3	0.78683	1
MGG_10195T0	155	C	Magnaporthe oryzae 70-15 serine/threonine-protein phosphatase PP1 (310 aa)	MGG_10195	0.999999	4.56499e-10	139.74	TFTDC(1)FNCLPIAAIIDEK	3	-0.99165	1	0.99998	9.93426e-09	120.79	TFTDC(1)FNCLPIAAIIDEK	3	-1.0837	1
MGG_02432T0	731	C	Magnaporthe oryzae 70-15 leucyl-tRNA synthetase (1126 aa)	MGG_02432	1	9.30975e-22	211.13	DLIGNHLTFAIYC(1)HIALFPR	4	-0.13383	2	1	2.00426e-39	251.75	DLIGNHLTFAIYC(1)HIALFPR	5	0.13928	2
MGG_06480T0	121	C	Magnaporthe oryzae 70-15 40S ribosomal protein S12 (148 aa)	MGG_06480	1	0.000423652	86.344	VVNC(1)SC(1)VVVK	3	-0.0028048	5	1	0.000181428	97.163	VVNC(1)SC(1)VVVK	3	-0.82897	6
MGG_08008T0	181	C	Magnaporthe oryzae 70-15 formyltetrahydrofolate deformylase (285 aa)	MGG_08008	1	5.0654e-09	145.33	YMQVLSPTLC(1)EAMSGR	2	-0.94227	3	1	4.08231e-11	158.45	YMQVLSPTLC(1)EAMSGR	2	-0.27987	3
MGG_03041T0	187	C	Magnaporthe oryzae 70-15 glucokinase (496 aa)	MGG_03041	1	4.19283e-05	126.09	DVC(1)ALLQAELDK	2	0.27986	2	1	1.86716e-05	129.77	DVC(1)ALLQAELDK	2	-0.44495	2
MGG_10148T0	238	C	Magnaporthe oryzae 70-15 6-phosphogluconolactonase (260 aa)	MGG_10148	1	7.31623e-19	205.65	C(1)SWFVDNPAVEGVSFPR	4	0.41105	2	1	9.90356e-10	143.46	C(1)SWFVDNPAVEGVSFPR	2	-1.0067	2
MGG_17802T0	392	C	Magnaporthe oryzae 70-15 hypothetical protein (450 aa)	MGG_17802	1	0.000978804	103.75	LGDWC(1)QK	3	-0.14056	2	1	0.000998688	84.699	LGDWC(1)QK	3	0.036944	2
MGG_01978T0	424	C	Magnaporthe oryzae 70-15 eukaryotic translation initiation factor 3 subunit B (747 aa)	MGG_01978	1	1.55991e-05	124.07	LHWQSEGAYLC(1)VK	3	0.17927	1	1	6.25611e-06	131.06	LHWQSEGAYLC(1)VK	2	0.2444	2
MGG_12981T0	95	C	Magnaporthe oryzae 70-15 cupin domain-containing protein (206 aa)	MGG_12981	1	8.55457e-06	89.311	ALSQEPPFHYTSGSVC(1)R	3	-1.6179	1	1	9.66645e-07	103.01	ALSQEPPFHYTSGSVC(1)R	3	-1.634	1
MGG_05660T0	366	C	Magnaporthe oryzae 70-15 uridine nucleosidase (385 aa)	MGG_05660	1	2.3186e-12	184.24	FWTVIEEC(1)IQR	2	1.4502	2	1	2.48268e-06	134.3	FWTVIEEC(1)IQR	2	1.5288	2
MGG_02758T0	196	C	Magnaporthe oryzae 70-15 hypothetical protein (286 aa)	MGG_02758	1	4.17146e-09	142.4	HLSVAAC(1)YVNTHPDAK	3	0.12056	2	1	2.14437e-11	154.99	HLSVAAC(1)YVNTHPDAK	3	-0.36764	2
MGG_07756T0	1191	C	Magnaporthe oryzae 70-15 pyruvate carboxylase (1198 aa)	MGG_07756	1	6.79267e-08	94.15	MEMVISAPHAGVVSNLVVHEGDSVGGSDLVC(1)K	5	-0.54396	1	1	3.46506e-22	155.55	MEMVISAPHAGVVSNLVVHEGDSVGGSDLVC(1)K	5	-0.55562	3
MGG_12805T0	338	C	Magnaporthe oryzae 70-15 tryptophan synthase (718 aa)	MGG_12805	1	4.26736e-10	116.55	FGEFGGQYVPESLMDC(1)LSELEEGFNK	3	0.01796	1	1	6.29606e-15	137.62	FGEFGGQYVPESLMDC(1)LSELEEGFNK	3	0.80177	1
MGG_07234T0	89	C	Magnaporthe oryzae 70-15 FK506-binding protein 2 (186 aa)	MGG_07234	1	2.68358e-07	142.91	GWDQGLLDMC(1)IGEK	3	-0.34194	2	1	2.26115e-07	142.91	GWDQGLLDMC(1)IGEK	2	-0.82069	2
MGG_03252T0	2139	C	Magnaporthe oryzae 70-15 E3 ubiquitin-protein ligase ptr1 + RNA transporter 1 (4070 aa)	MGG_03252	0.999999	7.01085e-07	99.747	CFLLHC(1)LSELLHGYTR	4	0.21491	1	0.999998	2.91419e-07	111.34	CFLLHC(1)LSELLHGYTR	4	1.0891	1
MGG_03670T0	147	C	Magnaporthe oryzae 70-15 subtilisin-like proteinase Spm1 (537 aa)	MGG_03670	1	0.00043834	86.911	KDEC(1)NPDLEK	2	0.87387	3	1	0.000170267	99.283	KDEC(1)NPDLEK	2	0.56052	3
MGG_06011T0	321	C	Magnaporthe oryzae 70-15 S-(hydroxymethyl)glutathione dehydrogenase (382 aa)	MGG_06011	1	0.000552718	97.068	GC(1)AFGGIK	3	0.3386	2	1	0.000646141	97.068	GC(1)AFGGIK	2	-1.0551	2
MGG_16711T0	907	C	Magnaporthe oryzae 70-15 hypothetical protein (1103 aa)	MGG_16711	1	2.46084e-06	138.89	STAVGVIAEC(1)IR	3	0.71517	2	1	8.02904e-07	147.24	STAVGVIAEC(1)IR	3	-0.20413	2
MGG_03028T0	54	C	Magnaporthe oryzae 70-15 nicotinate-nucleotide diphosphorylase (302 aa)	MGG_03028	1	0.00133202	89.55	TATLLC(1)K	3	0.19776	2	1	0.00191119	89.142	TATLLC(1)K	3	-0.10424	2
MGG_02710T0	31	C	Magnaporthe oryzae 70-15 peroxiredoxin type-2 (169 aa)	MGG_02710	1	2.96285e-12	192.44	KEDVTAC(1)GNGIK	4	-0.33639	4	1	1.02199e-12	182.92	KEDVTAC(1)GNGIK	4	-0.37398	6
MGG_17472T0	19	C	Magnaporthe oryzae 70-15 hypothetical protein (511 aa)	MGG_17472	1	3.81433e-29	178.7	HNTPESC(1)WVILYGDVYDVTDFVPSHPGGSR	4	-0.78312	1	1	3.78481e-10	103.78	HNTPESC(1)WVILYGDVYDVTDFVPSHPGGSR	4	-0.39094	1
MGG_15774T0	198	C	Magnaporthe oryzae 70-15 ketol-acid reductoisomerase (401 aa)	MGG_15774	1	1.64158e-05	95.822	VEVPTDVDVILC(1)APK	2	-0.65304	2	1	1.06386e-07	142.45	VEVPTDVDVILC(1)APK	2	-0.20394	2
MGG_00604T0	313	C	Magnaporthe oryzae 70-15 tubulin beta chain (448 aa)	MGG_00604	1	7.84701e-05	103.19	YLTC(1)SAIFR	3	0.062461	2	1	2.52741e-05	111.46	YLTC(1)SAIFR	3	0.098917	2
MGG_12775T0	298	C	Magnaporthe oryzae 70-15 voltage-gated K+ channel beta subunit (354 aa)	MGG_12775	1	2.16265e-11	135.38	VVADKLEISPSQLAVAWC(1)LK	4	1.5036	2	1	2.86598e-13	151.87	VVADKLEISPSQLAVAWC(1)LK	4	1.505	2
MGG_11383T0	321	C	Magnaporthe oryzae 70-15 phosphoacetylglucosamine mutase (553 aa)	MGG_11383	1	1.64007e-07	103.66	ISSLC(1)ASFLVDLVGAAR	3	1.2005	1	1	2.42113e-08	124.29	ISSLC(1)ASFLVDLVGAAR	3	1.0197	1
MGG_02612T0	191	C	Magnaporthe oryzae 70-15 3-oxoacyl-[acyl-carrier-protein] reductase (281 aa)	MGG_02612	1	4.87458e-07	96.076	FNNLC(1)PAPLNTPLLQDWLGDDQAK	3	0.37775	1	1	9.5937e-11	116.74	FNNLC(1)PAPLNTPLLQDWLGDDQAK	4	-0.96499	2
MGG_00923T0	200	C	Magnaporthe oryzae 70-15 serine hydroxymethyltransferase (483 aa)	MGG_00923	1	1.59175e-06	143.4	ILVAGTSAYC(1)R	2	-0.26918	2	1	0.000626192	84.198	ILVAGTSAYC(1)R	2	0.054129	2
MGG_17864T0	257	C	Magnaporthe oryzae 70-15 glycosyl hydrolase family 88 (369 aa)	MGG_17864	1	1.02418e-24	213.48	DSLLAQC(1)EALVPLQHPETGLWR	3	-0.50591	2	1	5.13059e-42	257.96	DSLLAQC(1)EALVPLQHPETGLWR	3	0.70516	2
MGG_02954T0	529	C	Magnaporthe oryzae 70-15 dolichyl-phosphate-mannose-protein mannosyltransferase 1 (998 aa)	MGG_02954	1	8.90817e-08	141.34	LPEWASEQQEVTC(1)AR	3	0.61406	1	1	2.01259e-06	114.64	LPEWASEQQEVTC(1)AR	3	-0.30783	1
MGG_08063T0	133	C	Magnaporthe oryzae 70-15 pyruvate kinase (529 aa)	MGG_08063	1	6.01013e-25	200.95	ELNFTTDEQYATSC(1)DTDNVYVDYK	4	-0.01472	2	1	5.69656e-22	188.98	ELNFTTDEQYATSC(1)DTDNVYVDYK	4	-0.48024	2
MGG_00168T0	573	C	Magnaporthe oryzae 70-15 hypothetical protein (647 aa)	MGG_00168	1	1.70225e-07	116.6	NLLTC(1)ATQTAVSAAAR	2	-0.37056	2	1	2.79032e-09	147.17	NLLTC(1)ATQTAVSAAAR	2	0.22708	2
MGG_05663T0	397	C	Magnaporthe oryzae 70-15 carboxypeptidase Y (553 aa)	MGG_05663	1	1.2192e-08	114.46	DSGNLC(1)YPELGYISEYLNR	3	1.2231	1	1	2.91706e-10	132.14	DSGNLC(1)YPELGYISEYLNR	3	-0.028401	1
MGG_02710T0	61	C	Magnaporthe oryzae 70-15 peroxiredoxin type-2 (169 aa)	MGG_02710	1	4.30376e-06	82.609	KIVIVSVPGAFTPTC(1)QEQHLK	4	-0.57587	3	1	6.23192e-09	116.73	KIVIVSVPGAFTPTC(1)QEQHLK	4	-0.25569	4
MGG_17472T0	467	C	Magnaporthe oryzae 70-15 hypothetical protein (511 aa)	MGG_17472	1	3.8693e-05	82.651	TFEILNGEMATC(1)MK	3	0.66734	4	1	1.404e-05	105.03	TFEILNGEMATC(1)MK	3	0.3855	3
MGG_15888T0	205	C	Magnaporthe oryzae 70-15 hypothetical protein (522 aa)	MGG_15888	1	2.42722e-13	185.95	VYSVGDLGLLQAC(1)IK	2	-1.0351	2	1	4.31897e-13	174.95	VYSVGDLGLLQAC(1)IK	2	-1.0399	2
MGG_09289T0	401	C	Magnaporthe oryzae 70-15 hexokinase (482 aa)	MGG_09289	1	7.11791e-07	140.01	SC(1)HVGADGSVFNK	2	0.44052	3	1	1.00758e-06	132.79	SC(1)HVGADGSVFNK	2	-2.5365	3
MGG_13032T0	60	C	Magnaporthe oryzae 70-15 formyl-coenzyme A transferase (449 aa)	MGG_13032	1	3.91895e-11	131.09	VLAGPYC(1)TQILGDLGAEVIK	3	0.34482	1	1	1.69501e-05	82.189	VLAGPYC(1)TQILGDLGAEVIK	3	-0.050598	1
MGG_06063T0	76	C	Magnaporthe oryzae 70-15 nonsense-mediated mRNA decay factor (1126 aa)	MGG_06063	0.99278	1.40226e-06	125.22	YLSEIISAC(0.993)YEGLC(0.007)R	3	-0.29103	1	0.990166	7.51617e-06	97.45	YLSEIISAC(0.99)YEGLC(0.01)R	3	-0.10393	1
MGG_16149T0	65	C	Magnaporthe oryzae 70-15 ADP,ATP carrier protein (316 aa)	MGG_16149	1	3.51672e-05	117.7	YDGIVDC(1)FK	2	-0.20591	5	1	0.000284054	94.409	YDGIVDC(1)FK	2	-0.012889	6
MGG_03945T0	482	C	Magnaporthe oryzae 70-15 acetolactate synthase (574 aa)	MGG_03945	1	9.0513e-16	148.52	ANIC(1)HIIWNDQSYDMVGFQEQIK	4	0.11953	1	1	2.29476e-13	134.83	ANIC(1)HIIWNDQSYDMVGFQEQIK	4	0.20778	1
MGG_17000T0	63	C	Magnaporthe oryzae 70-15 adenylosuccinate synthetase (424 aa)	MGG_17000	1	3.27518e-20	184.3	C(1)MNLIGSGVVFHVPSFFSELEK	3	0.44346	3	1	4.68211e-17	157.59	C(1)MNLIGSGVVFHVPSFFSELEK	3	0.27496	2
MGG_05753T0	83	C	Magnaporthe oryzae 70-15 protein disulfide-isomerase (511 aa)	MGG_05753	1	1.2213e-06	147.1	VDC(1)TEEQDLC(1)QK	3	-0.95369	3	1	1.00772e-06	136.01	VDC(1)TEEQDLC(1)QK	3	-1.286	3
MGG_03483T0	140	C	Magnaporthe oryzae 70-15 hypothetical protein (230 aa)	MGG_03483	0.99999	2.17925e-08	115.57	LCEAVC(1)PAQAITIEAEER	3	-2.0689	1	0.999987	4.97624e-07	107.72	LCEAVC(1)PAQAITIEAEER	3	-2.5198	1
MGG_06186T0	246	C	Magnaporthe oryzae 70-15 hypothetical protein (472 aa)	MGG_06186	1	6.18926e-09	162.68	C(1)LEWTEIVLDR	2	1.3507	2	1	1.03929e-06	134.3	C(1)LEWTEIVLDR	2	1.2317	2
MGG_06759T0	569	C	Magnaporthe oryzae 70-15 heat shock protein 90 (703 aa)	MGG_06759	1	0.00038711	91.9	LVGAPC(1)AIR	2	-0.36481	2	1	0.000223858	98.997	LVGAPC(1)AIR	2	-0.35779	2
MGG_17513T0	194	C	Magnaporthe oryzae 70-15 delta-1-pyrroline-5-carboxylate dehydrogenase (601 aa)	MGG_17513	1	4.62797e-46	285.5	NAWQAEIDSAAELC(1)DFLR	2	-2.0935	3	1	4.29092e-55	301.7	NAWQAEIDSAAELC(1)DFLR	2	-1.5344	3
MGG_04085T0	253	C	Magnaporthe oryzae 70-15 hypothetical protein (695 aa)	MGG_04085	1	4.50326e-05	125.72	LGPVFQLTC(1)DR	2	0.23488	2	1	2.25558e-06	135.99	LGPVFQLTC(1)DR	2	-0.052311	2
MGG_06148T0	331	C	Magnaporthe oryzae 70-15 peroxisomal hydratase-dehydrogenase-epimerase (897 aa)	MGG_06148	1	0.000149606	115.46	AYC(1)LAFAR	3	-0.52094	2	1	0.000399141	91.626	AYC(1)LAFAR	3	0.1812	1
MGG_01135T0	144	C	Magnaporthe oryzae 70-15 cytochrome c oxidase polypeptide IV (187 aa)	MGG_01135	0.946704	0.000593467	81.771	C(0.947)PEC(0.053)GSVFK	2	0.45133	1	0.890315	1.46905e-07	99.855	C(0.89)PEC(0.11)GSVFK	2	0.48944	1
MGG_01153T0	76	C	Magnaporthe oryzae 70-15 proteasome subunit alpha type-6 (255 aa)	MGG_01153	1	0.000107146	97.138	VGC(1)VITGSIADAR	2	0.23785	2	1	4.36654e-05	114.24	VGC(1)VITGSIADAR	2	-0.14508	2
MGG_06498T0	99	C	Magnaporthe oryzae 70-15 5'-methylthioadenosine phosphorylase (320 aa)	MGG_06498	1	6.87858e-29	177.85	C(1)VVAFTAVGSLQEHIKPMDFVLPDQAIDR	4	0.58595	2	1	1.04446e-26	188.39	C(1)VVAFTAVGSLQEHIKPMDFVLPDQAIDR	4	0.70662	2
MGG_06316T0	39	C	Magnaporthe oryzae 70-15 curved DNA-binding protein (414 aa)	MGG_06316	1	8.66216e-06	136.94	DVSALC(1)VAGAK	2	1.2003	1	1	3.71404e-07	149.94	DVSALC(1)VAGAK	2	0.94146	1
MGG_00444T0	26	C	Magnaporthe oryzae 70-15 hypothetical protein (282 aa)	MGG_00444	1	0.000990204	82.279	DFFAFC(1)GK	2	-1.5446	6	1	0.00180887	80.684	DFFAFC(1)GK	3	-0.055028	4
MGG_03521T0	732	C	Magnaporthe oryzae 70-15 aconitate hydratase (785 aa)	MGG_03521	1	0.000509659	98.523	C(1)TELAPGK	2	0.48109	2	1	0.00138585	86.095	C(1)TELAPGK	2	1.154	1
MGG_06321T0	576	C	Magnaporthe oryzae 70-15 glycyl-tRNA synthetase (727 aa)	MGG_06321	1	4.28683e-05	109.44	ILYC(1)LLEHNYWTR	3	0.25601	1	1	5.87964e-07	133.98	ILYC(1)LLEHNYWTR	3	-0.16068	1
MGG_12749T0	453	C	Magnaporthe oryzae 70-15 glutathione reductase (509 aa)	MGG_12749	1	6.6535e-05	112.11	LIC(1)AGPEEK	3	0.58166	2	1	1.52958e-05	123.35	LIC(1)AGPEEK	3	0.47827	2
MGG_01063T0	682	C	Magnaporthe oryzae 70-15 hypothetical protein (776 aa)	MGG_01063	1	9.23014e-07	147.74	C(1)QSLLAQLQK	2	-0.13695	2	1	5.00221e-09	155.11	C(1)QSLLAQLQK	2	0.46179	2
MGG_08980T0	310	C	Magnaporthe oryzae 70-15 stress-induced-phosphoprotein 1 (585 aa)	MGG_08980	1	1.6532e-05	134.06	GDYQAC(1)IETC(1)TK	3	-0.59863	3	1	1.50791e-06	133.04	GDYQAC(1)IETC(1)TK	4	-1.2144	4
MGG_05231T0	295	C	Magnaporthe oryzae 70-15 3-oxoadipate enol-lactonase (305 aa)	MGG_05231	1	2.97834e-14	179.9	NAGHAVFVDGFEDFC(1)K	2	-0.36302	3	1	1.89158e-23	213.49	NAGHAVFVDGFEDFC(1)K	2	0.044342	3
MGG_02489T0	404	C	Magnaporthe oryzae 70-15 branched-chain-amino-acid aminotransferase (405 aa)	MGG_02489	1	1.0264e-08	114.63	GWIESIQYGDEDHEWSHVC(1)	4	0.85112	1	1	7.471e-07	100.43	GWIESIQYGDEDHEWSHVC(1)	4	0.36779	1
MGG_03668T0	684	C	Magnaporthe oryzae 70-15 importin subunit beta-1 (877 aa)	MGG_03668	1	1.10848e-05	86.005	SQPYC(1)DNFMNYLLNNLR	3	-1.4393	1	1	3.32553e-05	84.071	SQPYC(1)DNFMNYLLNNLR	3	-1.2723	1
MGG_03521T0	389	C	Magnaporthe oryzae 70-15 aconitate hydratase (785 aa)	MGG_03521	1	2.3418e-08	132.74	VGLIGSC(1)TNSSYEDMSR	3	-0.30213	4	1	3.48349e-09	139.9	VGLIGSC(1)TNSSYEDMSR	3	-0.72071	4
MGG_10061T0	495	C	Magnaporthe oryzae 70-15 catalase-1 (744 aa)	MGG_10061	1	2.92883e-07	96.591	HMLAAFSFELDHC(1)EEEVVYNNLVSR	5	0.010107	1	1	1.4203e-09	111.38	HMLAAFSFELDHC(1)EEEVVYNNLVSR	5	-0.65196	1
MGG_14976T0	26	C	Magnaporthe oryzae 70-15 hypothetical protein (553 aa)	MGG_14976	1	5.31854e-13	123.31	TTTYIPESATDHFDYVIVGGGTAGC(1)VIASR	3	0.095933	1	1	2.48928e-09	95.435	TTTYIPESATDHFDYVIVGGGTAGC(1)VIASR	3	0.30544	1
MGG_07460T0	39	C	Magnaporthe oryzae 70-15 peroxiredoxin HYR1 (173 aa)	MGG_07460	1	1.81108e-10	173.03	C(1)GFTPQYAGLEALYK	2	0.19252	2	1	4.83362e-10	162.29	C(1)GFTPQYAGLEALYK	2	0.19108	2
MGG_06466T0	211	C	Magnaporthe oryzae 70-15 cysteine synthase (376 aa)	MGG_06466	1	6.92587e-06	82.609	VDAFTC(1)ATGTAGTLAGVTR	3	1.3472	1	1	9.81829e-07	97.271	VDAFTC(1)ATGTAGTLAGVTR	3	1.4735	1
MGG_08063T0	430	C	Magnaporthe oryzae 70-15 pyruvate kinase (529 aa)	MGG_08063	1	0.000378842	94.122	YRPVC(1)PIFMVTR	3	-1.9691	2	1	0.000312246	80.69	YRPVC(1)PIFMVTR	2	0.1869	3
MGG_07367T0	94	C	Magnaporthe oryzae 70-15 hypothetical protein (277 aa)	MGG_07367	1	4.92386e-05	124.42	TVAYVHC(1)DYGR	2	1.3408	2	1	0.000271174	103.91	TVAYVHC(1)DYGR	2	1.4381	2
MGG_08692T0	318	C	Magnaporthe oryzae 70-15 alpha-1,2 mannosyltransferase KTR1 (439 aa)	MGG_08692	1	3.77885e-06	96.247	C(1)HFWSNFEIGDLNWLR	4	-0.42904	1	1	5.48769e-12	167.69	C(1)HFWSNFEIGDLNWLR	4	-1.0774	2
MGG_02103T0	24	C	Magnaporthe oryzae 70-15 maltose O-acetyltransferase (220 aa)	MGG_02103	1	1.60646e-09	171.26	GLENIPWC(1)DDYEK	2	-0.64812	1	1	4.45071e-07	146.77	GLENIPWC(1)DDYEK	2	-0.62211	1
MGG_13438T0	145	C	Magnaporthe oryzae 70-15 xaa-Pro dipeptidase (542 aa)	MGG_13438	1	7.4516e-35	238.05	YFYYLTGC(1)ELPDC(1)YLTYDIATSR	3	-0.7606	4	1	2.30979e-21	189.11	YFYYLTGC(1)ELPDC(1)YLTYDIATSR	3	-0.50851	5
MGG_07928T0	144	C	Magnaporthe oryzae 70-15 ubiquitin-40S ribosomal protein S27a (155 aa)	MGG_07928	1	1.63772e-05	126.31	C(1)HLTYVFDK	2	-0.51426	3	1	1.53107e-07	147.2	C(1)HLTYVFDK	2	-0.59548	3
MGG_15072T0	486	C	Magnaporthe oryzae 70-15 importin subunit alpha-1 (552 aa)	MGG_15072	1	3.21388e-10	165.34	IHEC(1)QTNANEEIYMK	3	-1.0772	1	1	8.05699e-08	144.29	IHEC(1)QTNANEEIYMK	3	-0.96634	1
MGG_02440T0	788	C	Magnaporthe oryzae 70-15 mitochondrial presequence protease (1020 aa)	MGG_02440	1	8.35892e-11	130.09	TFITC(1)GSESVQQNQTALSK	3	0.42417	1	1	3.94275e-09	118.19	TFITC(1)GSESVQQNQTALSK	3	0.064304	1
MGG_03039T0	477	C	Magnaporthe oryzae 70-15 hsp70-like protein (766 aa)	MGG_03039	1	0.000433391	93.992	C(1)IMDFENR	2	0.23418	2	1	0.00115413	86.67	C(1)IMDFENR	2	0.25895	2
MGG_17513T0	503	C	Magnaporthe oryzae 70-15 delta-1-pyrroline-5-carboxylate dehydrogenase (601 aa)	MGG_17513	1	2.44367e-15	145.44	IC(1)ETVDSTSEYGLTGAVFAVDR	4	-0.14468	2	1	9.18475e-25	206.74	IC(1)ETVDSTSEYGLTGAVFAVDR	2	1.0176	4
MGG_04243T0	49	C	Magnaporthe oryzae 70-15 peptide methionine sulfoxide (209 aa)	MGG_04243	1	7.25091e-19	207.85	ATFAAGC(1)FWGVEHIFR	2	-0.082154	3	1	2.79248e-18	193.32	ATFAAGC(1)FWGVEHIFR	2	0.71977	3
MGG_06348T0	190	C	Magnaporthe oryzae 70-15 adenylyl-sulfate kinase (209 aa)	MGG_06348	1	2.05072e-18	214.82	THENSVEEC(1)VAQIVK	2	0.020446	3	1	7.17574e-08	145.79	THENSVEEC(1)VAQIVK	2	-0.12354	3
MGG_00771T0	1266	C	Magnaporthe oryzae 70-15 5-oxoprolinase (1377 aa)	MGG_00771	1	3.72684e-09	111.66	VYKPYGMAGGESAAC(1)GLNLWVR	3	-0.2555	2	1	4.95547e-08	107.78	VYKPYGMAGGESAAC(1)GLNLWVR	4	-1.7467	2
MGG_02000T0	326	C	Magnaporthe oryzae 70-15 hypothetical protein (472 aa)	MGG_02000	1	3.06381e-21	186.44	TNPAVHPATLGC(1)FLEYVAASASVR	3	0.48441	2	1	2.64217e-25	200.89	TNPAVHPATLGC(1)FLEYVAASASVR	3	0.19911	2
MGG_04966T0	165	C	Magnaporthe oryzae 70-15 lysyl-tRNA synthetase (616 aa)	MGG_04966	1	5.07494e-05	123.96	MQIMC(1)QAQYVK	2	-1.1464	2	1	1.83396e-05	129.88	MQIMC(1)QAQYVK	2	-0.9538	2
MGG_11412T0	348	C	Magnaporthe oryzae 70-15 tubulin alpha chain (455 aa)	MGG_11412	1	3.68853e-05	83.856	ASFNLVEWC(1)PTGFK	3	0.52084	1	1	1.66113e-05	95.195	ASFNLVEWC(1)PTGFK	2	2.4118	2
MGG_04426T0	157	C	Magnaporthe oryzae 70-15 endoribonuclease L-PSP (162 aa)	MGG_04426	1	0.000108629	113.24	NVDVELEC(1)IAMP	2	-0.49988	1	1	2.10108e-06	138.42	NVDVELEC(1)IAMP	3	-0.47109	2
MGG_05949T0	379	C	Magnaporthe oryzae 70-15 acyl-CoA dehydrogenase (514 aa)	MGG_05949	1	0.000507918	98.582	TIVEEC(1)LK	3	0.70284	2	1	0.000287439	107.57	TIVEEC(1)LK	2	0.048437	1
MGG_07176T0	117	C	Magnaporthe oryzae 70-15 GTP-binding protein rhoA (194 aa)	MGG_07176	0.999996	3.04249e-07	99.092	WISEVLHFCSGLPIILVGC(1)K	4	-0.24323	1	0.999993	5.23775e-06	90.718	WISEVLHFCSGLPIILVGC(1)K	4	0.070489	1
MGG_06654T0	154	C	Magnaporthe oryzae 70-15 hypothetical protein (268 aa)	MGG_06654	1	0.000242419	101.39	AYVTGC(1)FAEDR	2	-0.30568	2	1	0.000101564	113.38	AYVTGC(1)FAEDR	3	-0.79845	2
MGG_00871T0	165	C	Magnaporthe oryzae 70-15 phosphatidylinositol transfer protein CSR1 (614 aa)	MGG_00871	1	2.94153e-06	115.04	LFEVC(1)GVIQPEAPAR	3	0.092519	1	1	4.3103e-06	107.13	LFEVC(1)GVIQPEAPAR	3	0.10988	1
MGG_00168T0	87	C	Magnaporthe oryzae 70-15 hypothetical protein (647 aa)	MGG_00168	1	1.22282e-08	136.34	AAFGLAEAGFNTAC(1)ISK	2	-0.011203	1	1	3.15129e-09	141.13	AAFGLAEAGFNTAC(1)ISK	2	-0.043089	1
MGG_01606T0	338	C	Magnaporthe oryzae 70-15 methylmalonate-semialdehyde dehydrogenase (579 aa)	MGG_01606	1	1.7643e-12	187.31	NHAAVLPDC(1)NK	2	0.54059	2	1	6.56148e-07	141.08	NHAAVLPDC(1)NK	2	-0.29254	2
MGG_02653T0	325	C	Magnaporthe oryzae 70-15 6-phosphofructokinase (782 aa)	MGG_02653	1	5.17285e-06	81.807	AVIEATPETETC(1)FIAVNENK	3	0.4984	1	1	1.29304e-05	85.203	AVIEATPETETC(1)FIAVNENK	3	0.17516	1
MGG_09367T0	147	C	Magnaporthe oryzae 70-15 malate dehydrogenase (337 aa)	MGG_09367	1	1.82233e-13	133.61	ACAESCPEANILVISNPVNSTVPIC(1)AEVFK	4	0.51844	2	1	9.80349e-14	127.92	AC(0.952)AESC(0.048)PEANILVISNPVNSTVPIC(1)AEVFK	4	0.25585	3
MGG_04826T0	191	C	Magnaporthe oryzae 70-15 glycine cleavage system T protein (465 aa)	MGG_04826	1	8.28449e-07	132.08	LDDELFYVVTNAGC(1)R	3	-0.32567	2	1	3.81421e-08	143.93	LDDELFYVVTNAGC(1)R	4	0.53302	2
MGG_09750T0	55	C	Magnaporthe oryzae 70-15 diphosphomevalonate decarboxylase (386 aa)	MGG_09750	1	1.76526e-08	100.93	TLTTATC(1)SSDRPAAQGDSLILNGEESDVSGAR	4	0.041599	2	1	3.1504e-11	111.89	TLTTATC(1)SSDRPAAQGDSLILNGEESDVSGAR	4	0.19496	3
MGG_00432T0	144	C	Magnaporthe oryzae 70-15 hypothetical protein (175 aa)	MGG_00432	1	1.94678e-15	150.36	RADDELDQPYLAGFEWDKEEC(1)WTR	5	-0.16704	4	1	8.17955e-21	185.71	RADDELDQPYLAGFEWDKEEC(1)WTR	4	-0.65902	2
MGG_07528T0	124	C	Magnaporthe oryzae 70-15 imidazoleglycerol-phosphate dehydratase (226 aa)	MGG_07528	1	4.8325e-05	86.756	FGFAYC(1)PLDEALSR	2	-0.035022	2	1	3.04885e-05	101.2	FGFAYC(1)PLDEALSR	2	-0.56619	2
MGG_00543T0	552	C	Magnaporthe oryzae 70-15 hypothetical protein (727 aa)	MGG_00543	1	7.29531e-12	174.78	C(1)FEYIAANMPYVDMDR	2	0.17959	4	1	1.50586e-14	184.22	C(1)FEYIAANMPYVDMDR	2	0.29417	4
MGG_03551T0	679	C	Magnaporthe oryzae 70-15 threonyl-tRNA synthetase (813 aa)	MGG_03551	1	7.40771e-05	117.95	FTGILC(1)EHYAGK	2	0.43303	2	1	4.48908e-06	132.86	FTGILC(1)EHYAGK	2	0.26435	3
MGG_06485T0	326	C	Magnaporthe oryzae 70-15 transferase CAF17 (390 aa)	MGG_06485	1	1.02152e-05	105.65	WLSGVGNIGLALC(1)R	3	1.4746	1	1	3.78299e-05	86.288	WLSGVGNIGLALC(1)R	3	1.1631	1
MGG_00168T0	156	C	Magnaporthe oryzae 70-15 hypothetical protein (647 aa)	MGG_00168	1	1.27423e-10	153.75	EAPASIIELENYGC(1)PFSR	3	-0.037587	1	1	9.95719e-11	148.44	EAPASIIELENYGC(1)PFSR	3	-0.38937	1
MGG_08904T0	161	C	Magnaporthe oryzae 70-15 hypothetical protein (508 aa)	MGG_08904	1	2.05966e-11	135.38	SILSPTGPAGWAGTADSFC(1)R	3	-0.082459	1	1	4.4277e-07	101.17	SILSPTGPAGWAGTADSFC(1)R	3	-0.39411	1
MGG_10569T0	164	C	Magnaporthe oryzae 70-15 pyruvate dehydrogenase E1 component subunit beta (384 aa)	MGG_10569	1	7.35059e-08	121.32	TLYMSGGIQPC(1)NITFR	3	-0.087087	1	1	3.6747e-11	159.81	TLYMSGGIQPC(1)NITFR	2	-0.15343	2
MGG_06065T0	378	C	Magnaporthe oryzae 70-15 hsp88-like protein (713 aa)	MGG_06065	1	1.10913e-05	111.79	GC(1)AFSC(1)AILSPIFK	3	-1.4962	2	1	6.54448e-08	146.79	GC(1)AFSC(1)AILSPIFK	3	-1.3438	4
MGG_00175T0	200	C	Magnaporthe oryzae 70-15 6-phosphogluconate dehydrogenase (493 aa)	MGG_00175	1	3.39198e-20	181.85	MVHNGIEYGDMQLIC(1)EAYDIMK	4	-0.79761	4	1	3.25686e-20	172.69	MVHNGIEYGDMQLIC(1)EAYDIMK	4	0.055202	5
MGG_00946T0	213	C	Magnaporthe oryzae 70-15 Poly(A)+ RNA export protein (359 aa)	MGG_00946	1	8.06604e-07	98.292	VVSC(1)FTDANGFAIGSIEGR	3	4.3193	3	1	9.87309e-07	101.61	VVSC(1)FTDANGFAIGSIEGR	3	3.0512	3
MGG_03193T0	252	C	Magnaporthe oryzae 70-15 60S ribosomal protein L3 (393 aa)	MGG_03193	1	2.22916e-10	148.97	VAC(1)IGAWHPSHVQWTVAR	5	0.49328	3	1	9.91916e-07	100.69	VAC(1)IGAWHPSHVQWTVAR	3	-1.6613	2
MGG_06650T0	347	C	Magnaporthe oryzae 70-15 tubulin alpha-B chain (451 aa)	MGG_06650	1	9.11495e-05	101.2	SIQFVDWC(1)PTGFK	2	0.11922	1	1	0.000132977	101.3	SIQFVDWC(1)PTGFK	2	-0.7926	1
MGG_17072T0	484	C	Magnaporthe oryzae 70-15 dihydrolipoyl dehydrogenase (509 aa)	MGG_17072	1	3.88736e-05	115.12	TC(1)HAHPTLAEAFK	5	0.54526	4	1	1.06374e-05	122.45	TC(1)HAHPTLAEAFK	5	0.29157	4
MGG_11412T0	130	C	Magnaporthe oryzae 70-15 tubulin alpha chain (455 aa)	MGG_11412	1	2.73802e-08	87.948	VADNC(1)HSLQGFLIFHSFGGGTGSGFGALLLER	5	1.9169	1	1	2.26292e-14	127.2	VADNC(1)HSLQGFLIFHSFGGGTGSGFGALLLER	5	3.893	1
MGG_10320T0	693	C	Magnaporthe oryzae 70-15 methylcrotonoyl-CoA carboxylase subunit alpha (761 aa)	MGG_10320	1	8.20157e-10	174.42	EAAASVVAPMPC(1)R	2	-0.33932	2	1	3.57329e-13	188.96	EAAASVVAPMPC(1)R	2	0.007925	1
MGG_05345T0	442	C	Magnaporthe oryzae 70-15 dihydroxy-acid dehydratase (596 aa)	MGG_05345	0.99997	2.69752e-10	173.44	C(1)YDCEDDFIESLER	2	0.1307	2	0.999992	1.3765e-18	210.07	C(1)YDCEDDFIESLER	2	-0.86951	2
MGG_05948T0	186	C	Magnaporthe oryzae 70-15 zinc knuckle domain-containing protein (200 aa)	MGG_05948	1	6.58149e-06	113.24	C(1)QQPGHVQAECPNN	3	0.20708	1	1	6.8847e-06	110.38	C(1)QQPGHVQAECPNN	3	0.3445	1
MGG_06480T0	71	C	Magnaporthe oryzae 70-15 40S ribosomal protein S12 (148 aa)	MGG_06480	1	1.91875e-09	143.28	QAHMCVLNEAC(1)EEEAYK	3	-1.5795	2	1	7.77909e-12	160.64	QAHMCVLNEAC(1)EEEAYK	3	-1.3229	2
MGG_02651T0	127	C	Magnaporthe oryzae 70-15 hypothetical protein (160 aa)	MGG_02651	1	3.48591e-05	99.991	YYDTEC(1)QAHGELKK	3	-1.2708	2	1	1.21354e-05	120.84	YYDTEC(1)QAHGELK	3	-0.43758	1
MGG_10440T0	105	C	Magnaporthe oryzae 70-15 endoribonuclease L-PSP (129 aa)	MGG_10440	1	4.81991e-18	151.12	VNVFLSNMDDFAAMNEIYMQYWGEVKPC(1)R	4	-0.50072	3	1	4.45908e-21	153.97	VNVFLSNMDDFAAMNEIYMQYWGEVKPC(1)R	4	-0.59073	1
MGG_09757T0	215	C	Magnaporthe oryzae 70-15 neutral alpha-glucosidase ab (860 aa)	MGG_09757	1	2.30761e-09	147.36	GEYSVGC(1)EMDGMWGFYK	2	-0.80601	3	1	2.02778e-14	173.51	GEYSVGC(1)EMDGMWGFYK	3	-0.037987	3
MGG_06691T0	220	C	Magnaporthe oryzae 70-15 4-hydroxyphenylpyruvate dioxygenase (420 aa)	MGG_06691	1	1.19857e-06	134.88	IDHC(1)VGNQDWDDMR	3	-1.0903	2	1	1.30342e-07	139.21	IDHC(1)VGNQDWDDMR	3	-1.1014	2
MGG_06837T0	56	C	Magnaporthe oryzae 70-15 40S ribosomal protein S21 (88 aa)	MGG_06837	1	1.74697e-14	187	AVQGENHVYALC(1)GFVR	3	2.4776	3	1	4.16618e-11	158.17	AVQGENHVYALC(1)GFVR	2	0.13712	3
MGG_01230T0	266	C	Magnaporthe oryzae 70-15 succinate-semialdehyde dehydrogenase (537 aa)	MGG_01230	1	1.11444e-05	128.54	TVGEVLC(1)THQAVR	3	0.59419	2	1	9.23876e-05	89.231	TVGEVLC(1)THQAVR	4	-0.19437	2
MGG_08622T0	200	C	Magnaporthe oryzae 70-15 nucleoside diphosphate kinase (238 aa)	MGG_08622	1	7.02197e-17	198.23	NVC(1)HGSDSVENAKK	3	-2.7005	6	1	1.68963e-12	179.65	NVC(1)HGSDSVENAK	3	-0.40179	5
MGG_03601T0	318	C	Magnaporthe oryzae 70-15 alpha-galactosidase (910 aa)	MGG_03601	1	8.01789e-12	123.55	VIVAVGETFDNASAAC(1)VYHAR	4	-0.19435	1	1	4.77983e-10	124.63	VIVAVGETFDNASAAC(1)VYHAR	4	-0.36645	1
MGG_01608T0	44	C	Magnaporthe oryzae 70-15 methylthioribulose-1-phosphate dehydratase (256 aa)	MGG_01608	1	1.83286e-11	164.01	FWTLGWVTGTGGGC(1)SIR	2	0.48687	2	1	1.6907e-14	176.49	FWTLGWVTGTGGGC(1)SIR	2	1.0499	2
MGG_07145T0	583	C	Magnaporthe oryzae 70-15 Cullin-1 (768 aa)	MGG_07145	1	0.000332999	88.37	LTWLWQLC(1)K	3	0.12034	1	1	3.48375e-05	109.71	LTWLWQLC(1)K	3	0.23742	1
MGG_14971T0	204	C	Magnaporthe oryzae 70-15 elongation factor 3 (1056 aa)	MGG_14971	1	0.000248183	106.04	IC(1)SLIVNR	3	-0.16403	2	1	2.07653e-05	120.46	IC(1)SLIVNR	3	-0.26546	2
MGG_06325T0	103	C	Magnaporthe oryzae 70-15 vacuolar membrane protein pep3 (985 aa)	MGG_06325	1	5.27336e-07	85.185	MFLDPTASHLIIC(1)TTQGENYYLHSQSR	5	1.2115	1	1	1.60824e-07	92.463	MFLDPTASHLIIC(1)TTQGENYYLHSQSR	5	0.44015	2
MGG_01058T0	66	C	Magnaporthe oryzae 70-15 adenylate kinase 1 (277 aa)	MGG_01058	1	9.93634e-05	86.803	FSC(1)C(1)HLATGDMLR	5	-1.4687	5	1	0.000131434	82.069	FSC(1)C(1)HLATGDMLR	3	-0.83947	5
MGG_02540T0	401	C	Magnaporthe oryzae 70-15 isovaleryl-CoA dehydrogenase 2 (471 aa)	MGG_02540	1	8.62343e-10	167.61	TADC(1)AGAILYAAER	2	0.47229	2	1	1.09843e-05	114.21	TADC(1)AGAILYAAER	2	0.31261	2
MGG_13499T0	74	C	Magnaporthe oryzae 70-15 acetyl-CoA acetyltransferase (402 aa)	MGG_13499	1	2.10175e-10	134.33	QC(1)AIGAGLSNSVSCTTVNK	3	-0.42854	3	1	5.44837e-17	174.19	QC(1)AIGAGLSNSVSCTTVNK	3	0.24884	3
MGG_03641T0	112	C	Magnaporthe oryzae 70-15 elongation factor 1-alpha (474 aa)	MGG_03641	1	7.10597e-23	159.01	NMITGTSQADC(1)AILVIGAGTGEFEAGISK	3	-0.12629	2	1	4.01297e-21	154.19	NMITGTSQADC(1)AILVIGAGTGEFEAGISK	3	-0.55687	2
MGG_00771T0	206	C	Magnaporthe oryzae 70-15 5-oxoprolinase (1377 aa)	MGG_00771	1	1.25295e-16	176.11	C(1)IAVC(1)LMHAYTFPDHETTIGR	5	0.94328	3	1	1.39319e-18	176.11	C(1)IAVC(1)LMHAYTFPDHETTIGR	4	-0.33952	3
MGG_15527T0	330	C	Magnaporthe oryzae 70-15 hypothetical protein (340 aa)	MGG_15527	1	5.22793e-08	148.41	IGATDILC(1)LAIQNAR	3	0.45512	1	1	3.97178e-08	143.56	IGATDILC(1)LAIQNAR	3	0.62083	1
MGG_08648T0	308	C	Magnaporthe oryzae 70-15 anaphase-promoting complex subunit 8 (698 aa)	MGG_08648	1	7.32122e-05	113.22	LFPTSSFLLTC(1)R	3	0.019502	1	1	0.000188188	88.021	LFPTSSFLLTC(1)R	3	0.17284	1
MGG_08063T0	340	C	Magnaporthe oryzae 70-15 pyruvate kinase (529 aa)	MGG_08063	1	3.13581e-24	180.9	AEISDVGNAVTDGSDC(1)VMLSGETAK	3	-0.47856	1	1	4.94262e-24	185.45	AEISDVGNAVTDGSDC(1)VMLSGETAK	3	-0.25737	1
MGG_17341T0	257	C	Magnaporthe oryzae 70-15 CAMK/CAMK1 protein kinase (420 aa)	MGG_17341	1	0.000221664	115.49	C(1)LTIDPTKR	3	0.32114	3	1	0.000503264	101.25	C(1)LTIDPTKR	3	0.83409	3
MGG_00063T0	52	C	Magnaporthe oryzae 70-15 glycogen debranching enzymye (1589 aa)	MGG_00063	1	0.000463669	86.014	FAIEGTSSIC(1)R	2	-0.26075	2	1	0.000296528	94.465	FAIEGTSSIC(1)R	2	-0.33093	2
MGG_06480T0	107	C	Magnaporthe oryzae 70-15 40S ribosomal protein S12 (148 aa)	MGG_06480	1	1.05004e-07	156.6	QLGEWAGLC(1)VLDR	2	-0.25829	2	1	0.000160217	97.45	QLGEWAGLC(1)VLDR	2	-0.074539	2
MGG_16204T0	141	C	Magnaporthe oryzae 70-15 60S ribosomal protein L12 (166 aa)	MGG_16204	1	2.19061e-07	107.5	EILGTAYSVGC(1)QVDGK	3	0.45946	1	1	1.40016e-06	99.344	EILGTAYSVGC(1)QVDGK	3	0.28914	1
MGG_01606T0	267	C	Magnaporthe oryzae 70-15 methylmalonate-semialdehyde dehydrogenase (579 aa)	MGG_01606	1	9.13672e-10	167.01	DPGAAMILAELC(1)QK	2	-0.69525	4	1	2.79202e-13	186.56	DPGAAMILAELC(1)QK	2	-0.64767	4
MGG_06759T0	37	C	Magnaporthe oryzae 70-15 heat shock protein 90 (703 aa)	MGG_06759	1	1.73123e-16	198.37	ELVSNC(1)SDALDK	3	-1.269	3	1	1.60529e-16	199.96	ELVSNC(1)SDALDK	3	-1.471	3
MGG_13499T0	382	C	Magnaporthe oryzae 70-15 acetyl-CoA acetyltransferase (402 aa)	MGG_13499	0.998494	6.33666e-15	150.7	IGC(0.998)AGIC(0.002)NGGGGASAIVIENLQ	2	-0.4136	2	0.999761	5.98798e-17	166.57	IGC(1)AGICNGGGGASAIVIENLQ	2	0.36898	1
MGG_00168T0	270	C	Magnaporthe oryzae 70-15 hypothetical protein (647 aa)	MGG_00168	1	6.86703e-07	95.5	AYFSC(1)TSAHTC(1)TGDGMAMVAR	4	-0.28052	3	1	1.01224e-12	135.49	AYFSC(1)TSAHTC(1)TGDGMAMVAR	5	-0.39686	4
MGG_09882T0	251	C	Magnaporthe oryzae 70-15 hypothetical protein (349 aa)	MGG_09882	1	0.000235936	80.69	SGFPENFVEVC(1)K	2	-1.9892	3	1	0.000408122	92.039	SGFPENFVEVC(1)K	2	-2.6854	3
MGG_09289T0	80	C	Magnaporthe oryzae 70-15 hexokinase (482 aa)	MGG_09289	1	1.12065e-06	145.46	VC(1)EITLTDQK	2	-0.50534	2	1	5.07789e-05	120.65	VC(1)EITLTDQK	2	-0.42473	2
MGG_08744T0	59	C	Magnaporthe oryzae 70-15 hypothetical protein (1836 aa)	MGG_08744	1	0.00143671	84.244	VIQIC(1)QR	2	0.36554	2	1	0.00196578	86.866	VIQIC(1)QR	2	-0.56049	2
MGG_02540T0	419	C	Magnaporthe oryzae 70-15 isovaleryl-CoA dehydrogenase 2 (471 aa)	MGG_02540	1	1.68166e-17	153.65	ATEVALDC(1)IQVLGGMGYTEDMPASR	4	0.15557	4	1	6.70415e-19	160.67	ATEVALDC(1)IQVLGGMGYTEDMPASR	4	0.16557	4
MGG_06148T0	798	C	Magnaporthe oryzae 70-15 peroxisomal hydratase-dehydrogenase-epimerase (897 aa)	MGG_06148	1	5.51656e-07	152.04	TTEEQAC(1)IYR	2	-0.60624	2	1	5.51536e-05	119.53	TTEEQAC(1)IYR	3	-0.57899	2
MGG_01637T0	77	C	Magnaporthe oryzae 70-15 phosphomannomutase (265 aa)	MGG_01637	1	2.67633e-05	98.676	LFDYC(1)FPENGLAAFK	3	0.53291	2	1	3.08318e-05	89.911	LFDYC(1)FPENGLAAFK	3	0.15262	2
MGG_02836T0	405	C	Magnaporthe oryzae 70-15 2-methylcitrate dehydratase (571 aa)	MGG_02836	1	0.000987633	103.75	THEAC(1)VR	2	-0.52356	2	1	0.00103897	99.375	THEAC(1)VR	2	-0.49078	2
MGG_05155T0	114	C	Magnaporthe oryzae 70-15 adenosylhomocysteinase (450 aa)	MGG_05155	1	5.3075e-32	245.61	GETEEEYNWC(1)LEQQLLAFK	3	0.98482	5	1	1.01768e-46	269.61	GETEEEYNWC(1)LEQQLLAFK	3	0.43128	5
MGG_03619T0	448	C	Magnaporthe oryzae 70-15 fumarate reductase (620 aa)	MGG_03619	1	5.4513e-06	124.47	LGGSSLLGC(1)VVYGR	2	-0.91567	2	1	1.49885e-06	131.32	LGGSSLLGC(1)VVYGR	2	-1.1539	2
MGG_01085T0	139	C	Magnaporthe oryzae 70-15 ThiJ/PfpI family protein (250 aa)	MGG_01085	1	1.92478e-09	153.48	LEHLITIC(1)TGSILAGR	2	-0.3628	2	1	3.42888e-11	160.63	LEHLITIC(1)TGSILAGR	2	-0.96739	3
MGG_06657T0	64	C	Magnaporthe oryzae 70-15 40S ribosomal protein S25 (95 aa)	MGG_06657	1	1.74816e-16	210.27	QC(1)LADLEEK	3	0.031984	2	1	7.8259e-18	201.84	QC(1)LADLEEK	3	-0.043745	2
MGG_04114T0	35	C	Magnaporthe oryzae 70-15 40S ribosomal protein S17 (149 aa)	MGG_04114	1	0.00052411	81.92	IC(1)DEIAIIASK	3	0.45052	2	1	0.000402018	96.604	IC(1)DEIAIIASK	3	-0.25312	2
MGG_14971T0	441	C	Magnaporthe oryzae 70-15 elongation factor 3 (1056 aa)	MGG_14971	0.966183	1.25738e-19	152.38	ASPGLADAEEEEADDEEGEDLC(0.034)NC(0.966)TFSLAYGAK	4	-0.87934	1	1	4.9168e-15	129.35	ASPGLADAEEEEADDEEGEDLC(1)NC(1)TFSLAYGAK	4	0.31162	2
MGG_03317T0	367	C	Magnaporthe oryzae 70-15 eukaryotic translation initiation factor 3 subunit E (447 aa)	MGG_03317	1	7.41144e-05	110.76	HLFFESYC(1)K	2	0.26508	2	1	2.52741e-05	111.46	HLFFESYC(1)K	2	-0.30454	2
MGG_01722T0	224	C	Magnaporthe oryzae 70-15 adenylyl cyclase-associated protein (534 aa)	MGG_01722	1	2.20014e-15	189.34	EKDPQHVQWVASLQQMC(1)K	3	0.11245	4	1	1.74293e-19	194.51	EKDPQHVQWVASLQQMC(1)K	3	-0.53666	4
MGG_01013T0	86	C	Magnaporthe oryzae 70-15 eukaryotic translation initiation factor 3 39 kDa subunit (342 aa)	MGG_01013	1	0.000148614	97.779	C(1)LHTWEFPTAVK	4	0.76338	2	1	0.000163076	93.839	C(1)LHTWEFPTAVK	3	0.052385	1
MGG_05193T0	227	C	Magnaporthe oryzae 70-15 cell division control protein 48 (821 aa)	MGG_05193	1	6.55348e-17	182.31	DEEENNLNEVGYDDIGGC(1)R	3	-0.7908	1	1	1.21984e-10	132.79	DEEENNLNEVGYDDIGGC(1)R	3	-0.52648	1
MGG_04582T0	329	C	Magnaporthe oryzae 70-15 hypothetical protein (542 aa)	MGG_04582	0.999999	1.38074e-07	105.14	VYSTDCNTLPNVGAAC(1)R	3	-0.93635	1	0.999996	6.87146e-07	106.3	VYSTDCNTLPNVGAAC(1)R	3	-0.41915	1
MGG_08063T0	364	C	Magnaporthe oryzae 70-15 pyruvate kinase (529 aa)	MGG_08063	1	0.000898464	85.38	EMSDAC(1)LK	3	0.21051	2	1	0.00046021	102.51	EMSDAC(1)LK	3	0.57039	2
MGG_04913T0	33	C	Magnaporthe oryzae 70-15 hypothetical protein (105 aa)	MGG_04913	0.991601	1.68152e-28	220.52	NGDGDMCDC(0.008)SC(0.992)DLNDYIGNNEGR	3	-1.0123	5	0.997205	2.91788e-42	256.9	NGDGDMCDC(0.003)SC(0.997)DLNDYIGNNEGR	3	-1.1529	6
MGG_04503T0	366	C	Magnaporthe oryzae 70-15 carbamoyl-phosphate synthase subunit arginine-specific large (1180 aa)	MGG_04503	1	2.4312e-20	187.59	HLGVVGEC(1)NVQYALQPDGLDYR	4	0.73129	2	1	2.56309e-17	163.62	HLGVVGEC(1)NVQYALQPDGLDYR	4	0.31421	2
MGG_17000T0	103	C	Magnaporthe oryzae 70-15 adenylosuccinate synthetase (424 aa)	MGG_17000	1	3.83613e-12	125.64	C(1)QVNFDLHAAVDGLEEVELGER	4	-0.76353	1	1	3.23546e-20	172.42	C(1)QVNFDLHAAVDGLEEVELGER	4	-0.92145	1
MGG_01104T0	86	C	Magnaporthe oryzae 70-15 acetolactate synthase small subunit (317 aa)	MGG_01104	1	1.03148e-05	90.348	HILNC(1)LVQNEPGVLSR	3	0.6092	1	1	4.43295e-05	82.349	HILNC(1)LVQNEPGVLSR	3	0.43985	1
MGG_02836T0	113	C	Magnaporthe oryzae 70-15 2-methylcitrate dehydratase (571 aa)	MGG_02836	1	3.22813e-06	116.58	WVFLDTIGC(1)GLEGLR	2	0.39998	2	1	1.81178e-06	116.58	WVFLDTIGC(1)GLEGLR	3	0.25144	1
MGG_07628T0	140	C	Magnaporthe oryzae 70-15 acetolactate synthase (582 aa)	MGG_07628	1	7.60709e-05	130.27	QIVSQYC(1)R	2	-0.66451	2	1	5.40277e-05	119.29	QIVSQYC(1)R	2	0.68849	3
MGG_11513T0	455	C	Magnaporthe oryzae 70-15 heat shock protein SSB1 (615 aa)	MGG_11513	1	8.68326e-09	109.44	TNC(1)SENVSLGEFTLAPIPPMR	3	-1.841	4	1	1.04682e-07	104.38	TNC(1)SENVSLGEFTLAPIPPMR	4	-0.67809	2
MGG_00905T0	277	C	Magnaporthe oryzae 70-15 Sec14 cytosolic factor (344 aa)	MGG_00905	0.929859	2.06802e-12	129.07	SLGGTC(0.013)TC(0.93)AGGC(0.057)ELSDAGPWNEK	3	-0.44312	1	0.937264	1.17678e-13	143.48	SLGGTC(0.057)TC(0.937)AGGC(0.006)ELSDAGPWNEK	3	-0.59002	1
MGG_09520T0	43	C	Magnaporthe oryzae 70-15 CCR4-Not complex subunit Caf16 (291 aa)	MGG_09520	1	0.00139997	90.614	TC(1)LIGANGAGK	2	-0.071319	1	1	0.000352349	84.605	TC(1)LIGANGAGK	2	-0.070448	1
MGG_08008T0	100	C	Magnaporthe oryzae 70-15 formyltetrahydrofolate deformylase (285 aa)	MGG_08008	1	0.00024285	101.35	IGHC(1)LNDLLFR	2	-0.78555	3	1	8.81762e-07	146.16	IGHC(1)LNDLLFR	2	-0.26938	3
MGG_15671T0	222	C	Magnaporthe oryzae 70-15 hypothetical protein (505 aa)	MGG_15671	1	4.2264e-11	135.09	ANVQFFEQGVLPC(1)ISNDGK	3	0.87216	1	1	4.62769e-09	115.57	ANVQFFEQGVLPC(1)ISNDGK	3	0.37611	1
MGG_01723T0	108	C	Magnaporthe oryzae 70-15 cytochrome b2 (495 aa)	MGG_01723	1	1.83053e-13	139.44	VADIPLLEQC(1)YNLLDFEAVAR	4	2.059	2	1	2.0484e-10	129.77	VADIPLLEQC(1)YNLLDFEAVAR	3	0.89634	1
MGG_03135T0	82	C	Magnaporthe oryzae 70-15 60S ribosomal protein L30 (108 aa)	MGG_03135	1	1.36189e-10	121.26	TPVHHFSGNNIELGTAC(1)GK	4	0.024619	1	1	9.98243e-10	129.2	TPVHHFSGNNIELGTAC(1)GK	4	0.18442	1
MGG_00341T0	527	C	Magnaporthe oryzae 70-15 eukaryotic translation initiation factor 3 subunit D (574 aa)	MGG_00341	1	0.000491452	99.139	TIADMC(1)LK	2	-0.71216	3	1	5.93595e-05	117.89	TIADMC(1)LK	2	-0.54533	3
MGG_17000T0	304	C	Magnaporthe oryzae 70-15 adenylosuccinate synthetase (424 aa)	MGG_17000	1	0.000158957	96.143	C(1)GWLDLVVVK	2	0.19188	2	1	8.24772e-05	107.21	C(1)GWLDLVVVK	3	0.015982	1
MGG_12892T0	23	C	Magnaporthe oryzae 70-15 40S ribosomal protein S16 (145 aa)	MGG_12892	1	1.47836e-12	188.87	TATAVAQC(1)VK	3	0.48637	2	1	4.57212e-09	156.57	TATAVAQC(1)VK	3	0.4614	3
MGG_14971T0	703	C	Magnaporthe oryzae 70-15 elongation factor 3 (1056 aa)	MGG_14971	1	1.08699e-12	122.79	PQISDITFQC(1)SLGSR	3	-0.17759	5	1	1.18159e-08	100.95	PQISDITFQC(1)SLGSR	3	-0.23452	5
MGG_00175T0	171	C	Magnaporthe oryzae 70-15 6-phosphogluconate dehydrogenase (493 aa)	MGG_00175	1	2.42359e-11	133.94	SDGEAC(1)C(1)EWVGDEGAGHYVK	4	0.91503	3	0.800709	2.63968e-07	106.31	SDGEAC(0.801)C(0.199)EWVGDEGAGHYVK	3	-0.092212	2
MGG_06524T0	377	C	Magnaporthe oryzae 70-15 fructose-2,6-bisphosphatase (444 aa)	MGG_06524	1	2.10321e-05	122.44	C(1)IYAYFTEK	3	0.13975	2	1	1.98176e-05	120.33	C(1)IYAYFTEK	2	-1.1269	1
MGG_03096T0	229	C	Magnaporthe oryzae 70-15 fructose-bisphosphate aldolase (288 aa)	MGG_03096	1	0.000831621	87.639	C(1)IELGVSK	3	-0.18998	2	1	0.000575436	99.139	C(1)IELGVSK	3	-0.41578	2
MGG_01084T0	154	C	Magnaporthe oryzae 70-15 glyceraldehyde-3-phosphate dehydrogenase (337 aa)	MGG_01084	0.790638	1.84565e-12	120.23	SYDGSASVISNASC(0.209)TTNC(0.791)LAPLAK	3	-0.7434	1	0.781511	1.66076e-06	87.802	SYDGSASVISNASC(0.218)TTNC(0.782)LAPLAK	3	-0.34824	1
MGG_08623T0	407	C	Magnaporthe oryzae 70-15 neutral alpha-glucosidase AB (981 aa)	MGG_08623	1	5.79215e-09	104.68	YGELTGFTAMPQEFSLGYHQC(1)R	4	-0.26672	1	1	2.43685e-10	126.26	YGELTGFTAMPQEFSLGYHQC(1)R	4	-0.2813	1
MGG_03521T0	162	C	Magnaporthe oryzae 70-15 aconitate hydratase (785 aa)	MGG_03521	1	0.000227251	96.82	EVYDFLASAC(1)AK	2	-0.51239	2	1	0.000254841	102.97	EVYDFLASAC(1)AK	2	-0.87763	2
MGG_06175T0	674	C	Magnaporthe oryzae 70-15 hypothetical protein (723 aa)	MGG_06175	1	1.46987e-21	162.44	MTFQEHPYLTAGC(1)ILGLALGGASWFR	3	1.2193	3	1	1.89546e-28	197.73	MTFQEHPYLTAGC(1)ILGLALGGASWFR	3	-0.19277	3
MGG_09208T0	647	C	Magnaporthe oryzae 70-15 transportin-2 (942 aa)	MGG_09208	1	3.73399e-09	144.08	C(1)LEIIHQNLEQSHHAK	3	-0.30787	2	1	2.94277e-09	137.79	C(1)LEIIHQNLEQSHHAK	4	-0.7849	2
MGG_12634T0	247	C	Magnaporthe oryzae 70-15 dihydroorotase (427 aa)	MGG_12634	1	1.11534e-18	207.55	VVLEHC(1)STAAAIDAVK	2	0.37012	3	1	7.3927e-10	149.22	VVLEHC(1)STAAAIDAVK	2	-0.18806	3
MGG_05890T0	207	C	Magnaporthe oryzae 70-15 beta-galactosidase (1047 aa)	MGG_05890	1	1.9634e-05	133.32	DVHLIAFPTDC(1)R	3	-1.2666	3	1	2.35482e-06	136.7	DVHLIAFPTDC(1)R	3	-0.99968	3
MGG_03280T0	148	C	Magnaporthe oryzae 70-15 nitrilase 2 (345 aa)	MGG_03280	1	1.99179e-19	194.92	AGGSLYC(1)AVVYVCPSLGMIGK	2	0.70401	4	1	3.06851e-10	128.05	AGGSLYC(1)AVVYVCPSLGMIGK	3	0.72713	3
MGG_07628T0	460	C	Magnaporthe oryzae 70-15 acetolactate synthase (582 aa)	MGG_07628	1	1.13756e-12	126.97	FVC(1)QVVADGTFLFSVPSSVHWIGK	5	-0.68652	3	1	4.63628e-14	139.46	FVC(1)QVVADGTFLFSVPSSVHWIGK	5	-0.8197	3
MGG_00686T0	266	C	Magnaporthe oryzae 70-15 dienelactone hydrolase (334 aa)	MGG_00686	1	3.64989e-14	170.06	SPLGLVC(1)VENDPMFSDEVR	3	0.45523	1	1	1.94046e-07	110.6	SPLGLVC(1)VENDPMFSDEVR	3	0.65966	1
MGG_06189T0	341	C	Magnaporthe oryzae 70-15 hypothetical protein (391 aa)	MGG_06189	1	0.000127816	117.53	VIC(1)ESNNSK	2	3.9126	2	1	6.5574e-08	148.56	VIC(1)ESNNSK	2	3.1453	2
MGG_04352T0	125	C	Magnaporthe oryzae 70-15 hypothetical protein (364 aa)	MGG_04352	1	1.10699e-06	99.044	VIAIC(1)YFEEENDWWVSK	3	0.5615	1	1	7.21331e-07	105.9	VIAIC(1)YFEEENDWWVSK	3	0.71866	1
MGG_10380T0	342	C	Magnaporthe oryzae 70-15 cystathionine-gamma-lyase (427 aa)	MGG_10380	1	2.06865e-05	99.161	GGLVAADSFC(1)STTR	3	-0.39606	2	1	4.80966e-07	133.16	GGLVAADSFC(1)STTR	2	-0.29803	2
MGG_00063T0	1366	C	Magnaporthe oryzae 70-15 glycogen debranching enzymye (1589 aa)	MGG_00063	1	5.10074e-05	113.24	C(1)YFVPLDPSEDSK	2	-0.85679	1	1	9.15428e-05	107.17	C(1)YFVPLDPSEDSK	2	-0.95843	2
MGG_01404T0	292	C	Magnaporthe oryzae 70-15 NAD(P)H-dependent D-xylose reductase (329 aa)	MGG_01404	1	2.42961e-64	325.38	QNLDC(1)VSFDLSDDEVK	2	0.22605	2	1	1.69893e-64	321.57	QNLDC(1)VSFDLSDDEVK	2	0.407	3
MGG_17072T0	352	C	Magnaporthe oryzae 70-15 dihydrolipoyl dehydrogenase (509 aa)	MGG_17072	1	5.4513e-06	124.47	C(1)VGDVTFGPMLAHK	2	0.10414	3	1	1.39393e-07	146.67	C(1)VGDVTFGPMLAHK	2	0.46424	4
MGG_04150T0	266	C	Magnaporthe oryzae 70-15 AP-2 complex subunit beta (725 aa)	MGG_04150	1	3.13942e-06	126.71	LSHSNSAVVLTC(1)IR	3	-0.57432	2	1	1.40772e-09	159.18	LSHSNSAVVLTC(1)IR	2	-0.15855	2
MGG_13035T0	149	C	Magnaporthe oryzae 70-15 hypothetical protein (218 aa)	MGG_13035	1	0.0002159	103.69	NFFGYLDDC(1)K	2	-1.9409	2	1	5.39063e-06	132.32	NFFGYLDDC(1)K	2	-1.6437	2
MGG_09952T0	119	C	Magnaporthe oryzae 70-15 GTP-binding nuclear protein GSP1/Ran (217 aa)	MGG_09952	1	7.60975e-05	92.781	VCENIPIVLC(1)GNK	3	0.17816	1	1	9.74003e-05	87.641	VCENIPIVLC(1)GNK	2	-1.434	3
MGG_15072T0	237	C	Magnaporthe oryzae 70-15 importin subunit alpha-1 (552 aa)	MGG_15072	1	0.000406305	89.9	NATWTLSNFC(1)R	2	-0.74648	2	1	0.000485647	91.961	NATWTLSNFC(1)R	2	-0.42403	2
MGG_05804T0	174	C	Magnaporthe oryzae 70-15 phospholipase D p1 (858 aa)	MGG_05804	1	8.17562e-11	121.26	ALLSLC(1)PEGSPGYGNIQVGR	3	2.1015	1	1	1.73036e-09	122.29	ALLSLC(1)PEGSPGYGNIQVGR	3	1.5925	1
MGG_03051T0	255	C	Magnaporthe oryzae 70-15 aspartate-semialdehyde dehydrogenase (364 aa)	MGG_03051	1	2.508e-07	143.93	VPVLDGHTAC(1)VSLR	2	-0.0059839	3	1	2.22714e-05	91.812	VPVLDGHTAC(1)VSLR	2	-0.47792	3
MGG_10569T0	269	C	Magnaporthe oryzae 70-15 pyruvate dehydrogenase E1 component subunit beta (384 aa)	MGG_10569	1	1.75097e-06	138.55	C(1)VGQSLVAAENLK	2	-0.60085	2	1	1.053e-07	151.3	C(1)VGQSLVAAENLK	2	-0.0043154	2
MGG_08146T0	360	C	Magnaporthe oryzae 70-15 guanosine-diphosphatase (553 aa)	MGG_08146	1	6.31314e-09	124.63	SWLNAPVVNPC(1)FGAGMTK	3	0.13793	1	1	5.75051e-07	106.75	SWLNAPVVNPC(1)FGAGMTK	3	0.10692	1
MGG_09355T0	833	C	Magnaporthe oryzae 70-15 NACHT domain-containing protein (2185 aa)	MGG_09355	1	0.000942812	86.086	ITMHIC(1)R	3	-0.13783	2	1	0.000420663	99.919	ITMHIC(1)R	3	-0.17718	2
MGG_06691T0	132	C	Magnaporthe oryzae 70-15 4-hydroxyphenylpyruvate dioxygenase (420 aa)	MGG_06691	1	3.96105e-09	157.68	DVC(1)FEVDNVQGVYER	3	0.20503	2	1	1.66709e-13	176.23	DVC(1)FEVDNVQGVYER	2	0.76231	2
MGG_04839T0	31	C	Magnaporthe oryzae 70-15 peroxisomal dehydratase (311 aa)	MGG_04839	1	6.35276e-05	119.39	DVLLFANSIGC(1)K	2	-0.60791	2	1	0.000193575	86.772	DVLLFANSIGC(1)K	2	-0.37107	2
MGG_03136T0	49	C	Magnaporthe oryzae 70-15 60S ribosomal protein L10 (220 aa)	MGG_03136	1	1.41294e-37	220.66	ATVDDFPLC(1)IHLVSNEYEQLSSEALEAAR	3	1.1469	2	1	6.35122e-17	134.91	ATVDDFPLC(1)IHLVSNEYEQLSSEALEAAR	4	-0.074577	1
MGG_06270T0	133	C	Magnaporthe oryzae 70-15 adenosine kinase (362 aa)	MGG_06270	1	1.40081e-19	200.99	SMC(1)TELGAANHYEVEFLK	3	-0.54148	3	1	1.34887e-15	181.4	SMC(1)TELGAANHYEVEFLK	2	0.00088069	5
MGG_17472T0	178	C	Magnaporthe oryzae 70-15 hypothetical protein (511 aa)	MGG_17472	0.968929	4.37107e-06	91.317	VFVDC(0.031)TSC(0.969)DLSTTMLGNK	3	-2.0062	1	0.973272	1.2644e-06	98.062	VFVDC(0.027)TSC(0.973)DLSTTMLGNK	3	-2.0375	1
MGG_07125T0	226	C	Magnaporthe oryzae 70-15 isopentenyl-diphosphate Delta-isomerase (255 aa)	MGG_07125	1	1.9734e-26	225.29	LIC(1)ESMLFEWWQHLDSGLEK	3	0.63558	3	1	7.30181e-10	128.38	LIC(1)ESMLFEWWQHLDSGLEK	4	0.65893	1
MGG_01427T0	194	C	Magnaporthe oryzae 70-15 SET1 complex component ash2 (614 aa)	MGG_01427	1	2.12466e-08	104.84	GYVYNYC(1)IADPAFPSMVYYR	3	-0.030917	1	1	1.95555e-05	80.236	GYVYNYC(1)IADPAFPSMVYYR	3	0.1261	1
MGG_03152T0	138	C	Magnaporthe oryzae 70-15 ATP synthase subunit 5 (229 aa)	MGG_03152	1	0.00046962	81.017	LGLLPEVC(1)SK	3	-1.4221	2	1	0.00030799	83.862	LGLLPEVC(1)SK	2	-1.032	2
MGG_05676T0	94	C	Magnaporthe oryzae 70-15 coatomer subunit delta (515 aa)	MGG_05676	1	4.78082e-09	103.92	QSNILQDIDSLHLFAQVVTSTC(1)K	4	-0.63411	1	1	4.89294e-08	102.16	QSNILQDIDSLHLFAQVVTSTC(1)K	4	-0.38831	1
MGG_05007T0	209	C	Magnaporthe oryzae 70-15 hypothetical protein (665 aa)	MGG_05007	1	1.58032e-07	112.82	LVYC(1)NDYEIYMLNISK	3	-0.14727	1	1	3.82527e-05	84.071	LVYC(1)NDYEIYMLNISK	3	-0.401	1
MGG_13200T0	192	C	Magnaporthe oryzae 70-15 eukaryotic translation initiation factor 2 subunit alpha (311 aa)	MGG_13200	1	8.25235e-15	188.27	ADVEVTC(1)FAYDGIDAIK	2	0.5038	2	1	5.74848e-30	235.26	ADVEVTC(1)FAYDGIDAIK	2	0.24617	2
MGG_05237T0	120	C	Magnaporthe oryzae 70-15 60S ribosomal protein L7 (249 aa)	MGG_05237	1	0.000212881	115.78	LLQINNGC(1)FVR	2	-0.18759	3	1	2.09153e-05	125.97	LLQINNGC(1)FVR	2	0.25097	4
MGG_09886T0	117	C	Magnaporthe oryzae 70-15 prohibitin-2 (304 aa)	MGG_09886	1	0.000361439	95.477	DLQMVNITC(1)R	2	-0.98236	2	1	0.000799337	81.676	DLQMVNITC(1)R	2	-0.89181	2
MGG_05155T0	198	C	Magnaporthe oryzae 70-15 adenosylhomocysteinase (450 aa)	MGG_05155	1	4.18269e-07	152.69	SKFDNLYGC(1)R	2	0.097545	5	1	1.06054e-05	130.01	SKFDNLYGC(1)R	2	-0.53467	6
MGG_06132T0	95	C	Magnaporthe oryzae 70-15 hypothetical protein (179 aa)	MGG_06132	1	1.72673e-05	122.39	TWDFMTAVSLQC(1)K	3	-1.1963	1	1	1.7036e-05	115.57	TWDFMTAVSLQC(1)K	3	-0.43191	1
MGG_06065T0	374	C	Magnaporthe oryzae 70-15 hsp88-like protein (713 aa)	MGG_06065	1	1.10913e-05	111.79	GC(1)AFSC(1)AILSPIFK	3	-1.4962	3	1	4.56511e-07	132.06	GC(1)AFSCAILSPIFK	3	0.12493	3
