# Supplementary material for: De‐nitrosylation Coordinates Appressorium Function for Infection of the Rice Blast Fungus
Source: Adv Sci (Weinh). 2024 May 5;11(26):2403894. doi: 10.1002/advs.202403894 (PMC11234416; doi:10.1002/advs.202403894)
Supplement: Supplementary file 3 — Supplemental Table 2 [file ADVS-11-2403894-s004.xlsx]

## Sheet: Sheet1
Supplementary Table 2 S-nitrosylated protiens involved in pathogenesis of M. oryzae.
Gene ID	Name	Site	Molecular function	Biological function (main)
MGG_08692	Ktr4	C318	Glycosyltransferase	Appressorium function
MGG_06726	Sep4	C39	Septin ring formation	Appressorium function
MGG_03087	Sep5	C40	Septin ring formation	Appressorium function
MGG_07466	Sep6	C144	Septin ring formation	Appressorium function
MGG_01296	Sps1	C307	spermine spermidine synthase	Appressorium function
MGG_05247	Mgd1	C199,C205	glutamate dehydrogenase	Appressorium function
MGG_06427	TIM9	C35	Protein transport	Appressorium function
MGG_00365	MagB	C300	Pmk1-MAPK singnaing pathway	Appressorium function
MGG_05201	MGB1	C299	Pmk1-MAPK singnaing pathway	Appressorium function
MGG_05980	Pdx1	C216	Vitamin V6 synthesis pathway	Appressorium function
MGG_00466	Cdc42	C8	cell division cycle	Appressorium function, sporulation
MGG_07187	Glt1	C236,C667	Glutamate transferase	Appressorium function, sporulation
MGG_14014	Pla1	C254	Ubiquitin homeostasis protein lub1	Appressorium function, sporulation
MGG_12122	Gsk1	C38	Glycogen synthase kinase	Appressorium function, sporulation
MGG_08622	Ndk1	C200	DNA replication	Invasive growth
MGG_02525	Agt1	C432	glyoxylate aminotransferase	Invasive growth
MGG_15868	Arg1	C311,C110	arginine biosynthesis pathway	Invasive growth
MGG_01722	Cap1	C224	cyclase-associated protein	Invasive growth
MGG_06392	Car2	C388	L-ornithine transaminase	Invasive growth
MGG_10568	Erg6	C102	Sterol 24-C-methyltransferase	Invasive growth
MGG_03051	Hom2	C255	Aspartate-semialdehyde dehydrogenase	Invasive growth
MGG_07528	Pth3	C124	Histidine biosynthetic process	Invasive growth
MGG_02696	Hex1	C407,C340	Ribosome binding	Invasive growth
MGG_04118	Fas1	C1021	Beta subunit of fatty acid synthetase	Sporulation
MGG_01427	Bre2	C194	Components of COMPASS‐like complex	Sporulation
MGG_04503	Cpa2	C366	Amino acid metabolism	Sporulation
MGG_13485	Leu4	C64,C320	Lipid metabolism	Sporulation
MGG_02731	Rac1	C11	Septin ring formation	Sporulation
MGG_01743	Cpa1	C179	Amino acid metabolism	Sporulation
MGG_06011	Adh5	C321,C176	Alcohol dehydrogenase	Sporulation, growth
