# Supplementary material for: De‐nitrosylation Coordinates Appressorium Function for Infection of the Rice Blast Fungus
Source: Adv Sci (Weinh). 2024 May 5;11(26):2403894. doi: 10.1002/advs.202403894 (PMC11234416; doi:10.1002/advs.202403894)
Supplement: Supplementary file 4 — Supplemental Table 3 [file ADVS-11-2403894-s002.xlsx]

## Sheet: Sheet
SupplenmentaryTable 3 All strains used in this study.
Strain	Genotype
P131	M. oryzae wild-type strain
GSNORKO1, GSNORKO2	GSNOR deletion mutants of P131, Δgsnor.
cGSNOR	Complement strain of Δgsnor, Δgsnor/GSNOR
GSNORG	P131 transformed by eGFP-GSNOR fusion construct, WT/GFP:GSNOR.
∆sep6	SEP6 deletion mutants of P131, Δsep6.
∆sep6/SEP6	Complement strain of Δsep6, ∆sep6/SEP6.
∆sep6/SEP6C144S	∆sep6 transformed by eGFP-SEP6C144S fusion construct, ∆sep6/SEP6C144S.
MAGB-FLAG	P131 transformed by 3×FLAG-MAGB fusion construct, WT/FLAG:MAGB.
MGB1-FLAG	P131 transformed by 3×FLAG-MGB1 fusion construct, WT/FLAG:MGB1.
CDC42-FLAG	P131 transformed by 3×FLAG-CDC42 fusion construct, WT/FLAG:CDC42.
SPS1-FLAG	P131 transformed by 3×FLAG-SPS1 fusion construct, WT/FLAG:SPS1.
Sep3G	P131 transformed by eGFP-SEP3 fusion construct, WT/GFP:SEP3.
Sep4G	P131 transformed by eGFP-SEP4 fusion construct, WT/GFP:SEP4.
Sep5G	P131 transformed by eGFP-SEP5 fusion construct, WT/GFP:SEP5.
Sep6G	P131 transformed by eGFP-SEP6 fusion construct, WT/GFP:SEP6.
gsnor/Sep6G	Δgsnor transformed by eGFP-SEP6 fusion construct, Δgsnor/GFP: SEP6.
gsnor/Sep5G	Δgsnor transformed by eGFP-SEP5 fusion construct, Δgsnor/GFP: SEP5.
gsnor/Sep4G	Δgsnor transformed by eGFP-SEP4 fusion construct, Δgsnor/GFP: SEP4.
gsnor/Sep3G	Δgsnor transformed by eGFP-SEP3 fusion construct, Δgsnor/GFP: SEP3.
gsnor/MAGB-FLAG	Δgsnor transformed by 3×FLAG-MAGB fusion construct, Δgsnor/FLAG:MAGB.
gsnor/MGB1-FLAG	Δgsnor transformed by 3×FLAG-MGB1 fusion construct, Δgsnor/FLAG:MGB1.
gsnor/CDC42-FLAG	Δgsnor transformed by 3×FLAG-CDC42 fusion construct, Δgsnor/FLAG:CDC42.
gsnor/SPS1-FLAG	Δgsnor transformed by 3×FLAG-SPS1 fusion construct, Δgsnor/FLAG:SPS1.
