# Supplementary material for: De‐nitrosylation Coordinates Appressorium Function for Infection of the Rice Blast Fungus
Source: Adv Sci (Weinh). 2024 May 5;11(26):2403894. doi: 10.1002/advs.202403894 (PMC11234416; doi:10.1002/advs.202403894)
Supplement: Supplementary file 5 — Supplemental Table 4 [file ADVS-11-2403894-s001.xlsx]

## Sheet: Sheet
Supplementary Table 4 Plasmids used in this study.
Names	Descriptions
pKN	Vector used to construct complementation vectors and other vectors; with the NPTII gene as a selective marker inserted into pKS+
pKN-GSNOR	GSNOR complementation vector; GSNOR gene containing 2 kb native promoter and 0.5 kb terminator regions were amplified and inserted into pKN.
pKNRG	Vector used to construct vectors to constitutively express selected genes; with the fungal constitutive promoter RP27.
pKNRG-GSNOR	Vector for subcellular localization of GSNOR protein; coding region of GSNORwas cloned into vector pKNRG.
pKNRG-SEP3	Vector constitutively expressing eGFP-SEP3.
pKNRG-SEP4	Vector constitutively expressing eGFP-SEP4.
pKNRG-SEP5	Vector constitutively expressing eGFP-SEP5.
pKNRG-SEP6	Vector constitutively expressing eGFP-SEP6.
pKNTG-SEP6C144S	Vector constitutively expressing eGFP-SEP6 with mutation at 303 from C to S.
pKNFLAG-CDC42	Vector constitutively expressing 3×FLAG-CDC42.
pKNFLAG-SPS1	Vector constitutively expressing 3×FLAG-SPS1.
pKNFLAG-MAGB	Vector constitutively expressing 3×FLAG-MAGB.
pKNFLAG-MGB1	Vector constitutively expressing 3×FLAG-MGB1.
